# Supplementary material for: Translation regulatory factor BZW1 regulates preimplantation embryo development and compaction by restricting global non-AUG Initiation
Source: Nat Commun. 2022 Nov 4;13:6621. doi: 10.1038/s41467-022-34427-x (PMC9636173; doi:10.1038/s41467-022-34427-x)
Supplement: Supplementary file 4 — Supplementary Data 1 [file 41467_2022_34427_MOESM4_ESM.xlsx]

## Sheet: mRNA.siBzw1_vs_siCtrl.results_a
gene_id	gene_name	gene_biotype	siBzw1-1	siBzw1-2	siBzw1-3	siCtrl-1	siCtrl-2	siCtrl-3	log2FC	padj
ENSG00000144810	COL8A1	protein_coding	1.07287	1.10398	0	0	0	0	4.66404	1
ENSG00000069011	PITX1	protein_coding	0	1.50876	0	4.23502	8.17056	0	-2.91915	0.99983
ENSG00000161057	PSMC2	protein_coding	34.2349	29.3563	38.8205	65.9216	60.9413	47.0439	-0.877272	0.992355
ENSG00000138443	ABI2	protein_coding	0	0.890914	0.589067	2.18816	0.904628	0.543147	-1.64728	0.99983
ENSG00000081307	UBA5	protein_coding	3.6962	10.2691	3.68833	9.96421	12.7014	2.91498	-0.573856	0.99983
ENSG00000051596	THOC3	protein_coding	12.4233	0	0	21.1076	25.791	11.5265	-1.81877	0.99983
ENSG00000172244	C5orf34	protein_coding	1.67891	0	1.52303	1.61643	1.55927	1.20369	-0.816582	1
ENSG00000095637	SORBS1	protein_coding	3.22596	4.74216	1.46323	5.32442	6.2062	0	-0.41247	0.99983
ENSG00000189241	TSPYL1	protein_coding	0.687386	1.7683	0	0	0.638406	0	2.04518	1
ENSG00000109103	UNC119	protein_coding	7.87331	3.54446	5.35674	3.31638	0	1.76399	1.92223	0.99983
ENSG00000136925	TSTD2	protein_coding	0	0	0	3.00043	0	0.638371	-4.02785	1
ENSG00000100796	PPP4R3A	protein_coding	406.338	293.388	294.27	391.627	369.456	183.607	-0.00445011	0.99983
ENSG00000105701	FKBP8	protein_coding	6.26597	12.8953	3.24812	5.17096	0	0	2.04375	0.99983
ENSG00000143376	SNX27	protein_coding	12.9862	13.3627	11.0956	18.1728	17.39	10.1765	-0.312408	0.99983
ENSG00000048052	HDAC9	protein_coding	0.599844	0	2.04057	0	1.39275	0	-1.14227	1
ENSG00000163602	RYBP	protein_coding	87.086	95.3695	65.0406	88.896	92.5742	60.9317	0.127519	0.99983
ENSG00000141367	CLTC	protein_coding	115.553	114.296	44.676	114.126	109.299	37.7542	0.160758	0.99983
ENSG00000157216	SSBP3	protein_coding	16.8967	18.8769	9.63468	23.2398	21.073	16.6135	-0.187126	0.99983
ENSG00000062282	DGAT2	protein_coding	21.3901	21.3534	19.1146	25.5121	41.2144	12.8178	-0.529586	0.99983
ENSG00000142871	CCN1	protein_coding	48.5467	39.3258	63.7166	12.9281	34.5351	17.773	0.993548	0.99983
ENSG00000175130	MARCKSL1	protein_coding	146.899	112.529	223.581	268.721	186.456	126.383	-0.689242	0.99983
ENSG00000165240	ATP7A	protein_coding	16.1756	7.13343	7.12728	12.6814	10.5161	0	0.121142	0.99983
ENSG00000115486	GGCX	protein_coding	1.94086	4.27959	0.503047	2.40253	3.34762	0.596356	0.235437	0.99983
ENSG00000186432	KPNA4	protein_coding	108.637	90.4814	81.4753	95.7918	104.143	68.4405	0.110551	0.99983
ENSG00000124562	SNRPC	protein_coding	437.172	374.525	416.873	393.495	328.593	314.887	0.289083	0.99983
ENSG00000143507	DUSP10	protein_coding	282.956	156.143	252.636	314.536	290.98	262.38	-0.349087	0.99983
ENSG00000139218	SCAF11	protein_coding	0	0	0	1.21171	0	0	-4.02785	1
ENSG00000133135	RNF128	protein_coding	6.6444	3.0387	11.3853	2.84317	3.4283	5.29299	0.736414	0.99983
ENSG00000122390	NAA60	protein_coding	16.4816	4.94652	6.54121	9.58704	9.88587	11.0779	0.246186	0.99983
ENSG00000070495	JMJD6	protein_coding	27.9015	31.3206	40.2675	48.8421	52.2193	46.3728	-0.651556	0.99983
ENSG00000158710	TAGLN2	protein_coding	51.7463	57.4231	114.134	0	9.42336	5.81952	3.62805	0.118687
ENSG00000103005	USB1	protein_coding	0.610622	0	0	0.881846	0.567112	1.09446	-1.13756	1
ENSG00000168564	CDKN2AIP	protein_coding	6.28492	0	0	3.02551	8.75562	4.05537	-0.819767	0.99983
ENSG00000058673	ZC3H11A	protein_coding	5.71796	6.49244	7.69119	3.22717	3.47931	2.68587	0.984092	0.99983
ENSG00000149483	TMEM138	protein_coding	6.30323	9.51282	3.04961	3.23662	7.02491	5.42291	0.737548	0.99983
ENSG00000128595	CALU	protein_coding	122.549	151.078	97.4552	137.908	148.553	74.4539	0.0543209	0.99983
ENSG00000086102	NFX1	protein_coding	41.6681	25.7985	26.2675	50.3168	54.769	26.5827	-0.525549	0.99983
ENSG00000129128	SPCS3	protein_coding	13.3024	10.6463	9.72094	9.96129	15.7864	5.82826	0.00664783	0.99983
ENSG00000140455	USP3	protein_coding	4.22516	5.35099	7.66576	4.06792	3.62224	5.35939	0.439598	0.99983
ENSG00000168283	BMI1	protein_coding	47.0804	28.3584	34.3758	33.7198	20.7963	27.168	0.589464	0.99983
ENSG00000101126	ADNP	protein_coding	31.3967	45.5376	33.6355	48.3652	22.4945	31.2993	0.251853	0.99983
ENSG00000124333	VAMP7	protein_coding	39.5637	91.3515	63.9026	41.8076	77.9703	40.8182	0.247652	0.99983
ENSG00000117394	SLC2A1	protein_coding	4.57137	2.35196	1.03674	0	2.65352	2.86776	1.46944	0.99983
ENSG00000114650	SCAP	protein_coding	10.4339	7.01998	5.82472	19.7048	13.4175	10.6454	-0.803153	0.99983
ENSG00000120029	ARMH3	protein_coding	47.3103	18.0507	31.8267	37.361	43.4455	35.4435	-0.197686	0.99983
ENSG00000034510	TMSB10	protein_coding	2118.34	2731.75	3868.15	2213.42	1479.36	3775.26	0.520804	0.842996
ENSG00000153922	CHD1	protein_coding	36.2661	22.6394	27.6352	44.4603	29.191	24.0942	-0.201878	0.99983
ENSG00000226479	TMEM185B	protein_coding	0	1.75385	1.93272	2.46149	1.97871	3.66595	-1.20083	1
ENSG00000169967	MAP3K2	protein_coding	5.04328	3.38447	0	6.5445	5.09122	0.943245	-0.346149	0.99983
ENSG00000173436	MICOS10	protein_coding	0.460473	6.63357	11.2785	0.443337	0	1.65068	4.16451	0.99983
ENSG00000109971	HSPA8	protein_coding	1116.25	1187.17	1409.16	1229.02	1395.81	1280.47	-0.0701039	0.99983
ENSG00000236444	UBE2L5	protein_coding	279.11	230.076	273.203	267.258	257.809	341.873	0.0736802	0.99983
ENSG00000141298	SSH2	protein_coding	0.596265	1.84067	0.360604	1.33951	0.369185	1.13998	0.656872	0.99983
ENSG00000182872	RBM10	protein_coding	13.5551	29.3646	23.9461	35.0308	33.1296	9.20684	-0.540329	0.99983
ENSG00000167536	DHRS13	protein_coding	4.27404	7.03677	0	1.64599	0	1.22571	2.93229	1
ENSG00000168259	DNAJC7	protein_coding	118.495	104.067	112.493	178.557	200.396	137.904	-0.651237	0.120097
ENSG00000131652	THOC6	protein_coding	2.71333	5.58402	0	0	0	0	4.26294	1
ENSG00000107185	RGP1	protein_coding	2.83289	7.28759	0	3.40933	2.63103	0	0.876105	0.99983
ENSG00000185088	RPS27L	protein_coding	6.57655	7.06149	12.9695	0	0	0	7.21957	0.0213525
ENSG00000119314	PTBP3	protein_coding	26.3396	32.461	15.2811	15.3336	29.2984	4.17208	0.510806	0.99983
ENSG00000164077	MON1A	protein_coding	31.7088	40.6847	27.3444	49.3737	50.5366	30.0308	-0.343419	0.99983
ENSG00000100568	VTI1B	protein_coding	0.874963	1.80067	1.98432	0	0	0	4.26294	1
ENSG00000165527	ARF6	protein_coding	222.059	122.625	59.6646	211.914	194.745	53.2238	-0.123978	0.99983
ENSG00000142089	IFITM3	protein_coding	50.424	74.4455	103.418	0	0	0	7.47895	0.00917789
ENSG00000108468	CBX1	protein_coding	51.3963	23.0313	29.3283	61.4555	86.9992	17.8299	-0.888573	0.99983
ENSG00000054523	KIF1B	protein_coding	5.55375	5.56826	4.26302	5.89548	5.81929	5.71739	0.0446551	0.99983
ENSG00000001630	CYP51A1	protein_coding	5.72036	7.3578	3.89195	0	4.64866	3.58855	1.58745	0.99983
ENSG00000121067	SPOP	protein_coding	84.9406	102.969	76.3507	100.824	59.7965	87.315	0.354731	0.99983
ENSG00000159579	RSPRY1	protein_coding	19.5773	11.1441	23.4277	24.8643	32.883	16.425	-0.799881	0.99983
ENSG00000153560	UBP1	protein_coding	9.04906	8.2473	4.45627	15.9311	12.9666	3.33654	-0.61916	0.99983
ENSG00000113163	CERT1	protein_coding	0	2.86313	0.252411	2.411	1.80892	2.09461	-0.415781	0.99983
ENSG00000011260	UTP18	protein_coding	38.2757	25.9369	13.5501	57.5239	43.3516	20.7486	-0.531946	0.99983
ENSG00000161011	SQSTM1	protein_coding	5.69313	3.79061	7.59493	3.22427	0	4.32178	1.69895	0.99983
ENSG00000106070	GRB10	protein_coding	0.772862	0	0	0	1.19632	0	-0.557555	1
ENSG00000179776	CDH5	protein_coding	4.56535	4.27067	6.02398	0	0	0	6.05438	0.343474
ENSG00000155760	FZD7	protein_coding	3.92339	1.34572	3.55913	3.77738	1.82191	0	0.0323022	0.99983
ENSG00000125266	EFNB2	protein_coding	48.4008	51.3607	33.3877	38.3475	29.4997	30.7247	0.679701	0.99983
ENSG00000145390	USP53	protein_coding	0	0	0	1.42313	0	0	-4.02785	1
ENSG00000110721	CHKA	protein_coding	272.061	217.664	174.178	391.024	349.997	104.993	-0.478794	0.571196
ENSG00000184220	CMSS1	protein_coding	0.350131	2.88227	0	0.337101	0.325182	0.251026	2.42267	1
ENSG00000132669	RIN2	protein_coding	0	0	0	2.93665	0	0	-4.54242	1
ENSG00000164109	MAD2L1	protein_coding	1.82954	2.82389	1.65968	0	1.69918	0	1.55041	1
ENSG00000139182	CLSTN3	protein_coding	7.124	20.0626	6.46258	12.2738	5.91991	3.49463	0.718134	0.99983
ENSG00000105829	BET1	protein_coding	8.18034	9.40786	6.11129	6.94933	12.0665	8.96982	0.000790433	0.99983
ENSG00000080709	KCNN2	protein_coding	12.0551	2.4009	0	1.872	7.22327	5.85483	0.758075	0.99983
ENSG00000087086	FTL	protein_coding	307.095	378.604	583.448	0	0	0	9.53207	6.96086e-07
ENSG00000173039	RELA	protein_coding	1.84898	1.9026	1.67731	0	3.00515	0	0.412824	1
ENSG00000053371	AKR7A2	protein_coding	2.83368	4.37378	5.14119	0	2.63177	0	1.55031	1
ENSG00000140829	DHX38	protein_coding	10.7974	7.81851	0	13.4758	12.6279	1.14684	-0.370359	0.99983
ENSG00000170296	GABARAP	protein_coding	262.557	367.326	420.042	296.37	267.873	349.589	0.282889	0.99983
ENSG00000164663	USP49	protein_coding	21.0264	13.3145	8.80348	39.3754	22.9616	13.0869	-0.73789	0.99983
ENSG00000131238	PPT1	protein_coding	0	2.55166	0	0	1.38183	0	0.998204	1
ENSG00000125755	SYMPK	protein_coding	4.31268	5.4239	0	4.61353	5.11798	0	0.120841	0.99983
ENSG00000134809	TIMM10	protein_coding	113.813	80.3062	94.3964	112.708	172.145	128.225	-0.442742	0.99983
ENSG00000184007	PTP4A2	protein_coding	665.833	480.76	512.901	836.992	644.941	304.491	-0.250711	0.99983
ENSG00000122378	PRXL2A	protein_coding	0	3.98247	3.862	0	0	0	5.02821	1
ENSG00000081019	RSBN1	protein_coding	0	0	4.69975	0	2.74948	4.24495	-4.22303	1
ENSG00000115904	SOS1	protein_coding	81.725	106.8	30.3963	109.895	81.7207	39.257	0.10267	0.99983
ENSG00000123636	BAZ2B	protein_coding	8.9734	7.56643	6.78356	8.51946	4.97725	5.09316	0.418182	0.99983
ENSG00000115963	RND3	protein_coding	0	4.33484	15.2862	0	6.52084	7.04731	-0.476302	1
ENSG00000160199	PKNOX1	protein_coding	9.60221	7.83638	5.40664	12.114	0	5.45995	0.670265	0.99983
ENSG00000155792	DEPTOR	protein_coding	4.80281	0	5.22828	15.7218	16.9502	11.0188	-2.66094	0.99983
ENSG00000273749	CYFIP1	protein_coding	2.18077	8.97604	3.51698	5.36568	0	4.16934	1.21632	0.99983
ENSG00000165516	KLHDC2	protein_coding	23.5607	33.2841	20.6488	29.22	31.1539	22.9042	0.0348861	0.99983
ENSG00000106993	CDC37L1	protein_coding	10.8602	8.54567	12.17	15.9916	12.4596	7.32818	-0.431385	0.99983
ENSG00000104332	SFRP1	protein_coding	14.395	20.2985	1.9346	37.4715	14.8548	6.11585	-0.458439	0.99983
ENSG00000164597	COG5	protein_coding	19.0737	12.8801	9.73285	11.7644	12.4556	11.3245	0.514611	0.99983
ENSG00000213533	STIMATE	protein_coding	5.77334	4.11283	0	2.99303	4.53704	0	0.503377	0.99983
ENSG00000182149	IST1	protein_coding	19.688	18.1986	18.1628	37.9105	35.3305	14.833	-0.831339	0.882865
ENSG00000121671	CRY2	protein_coding	5.29099	3.76921	5.16897	7.4452	0	0	0.426523	0.99983
ENSG00000080815	PSEN1	protein_coding	1.5221	1.56624	0.460262	1.95395	0.471215	1.45503	0.485066	0.99983
ENSG00000196712	NF1	protein_coding	3.99948	3.15838	0.675006	3.40289	2.50513	0.600158	0.398095	0.99983
ENSG00000100300	TSPO	protein_coding	15.9709	21.912	41.8544	0	0	0	6.0624	0.343474
ENSG00000175348	TMEM9B	protein_coding	86.644	86.3991	81.8409	73.9596	104.528	96.0607	0.0700131	0.99983
ENSG00000167553	TUBA1C	protein_coding	122.056	72.8901	142.853	103.874	131.071	105.478	-0.158106	0.99983
ENSG00000181852	RNF41	protein_coding	36.3078	36.5658	17.5196	62.4757	50.9398	13.8462	-0.515961	0.99983
ENSG00000106571	GLI3	protein_coding	1.36387	0.701712	0	1.53197	0	0	0.571447	1
ENSG00000205707	ETFRF1	protein_coding	4.0931	0	0	0	1.90072	5.13545	1.17811	1
ENSG00000135269	TES	protein_coding	5.32237	1.21705	9.11997	5.1243	8.23854	9.75166	-0.928744	0.99983
ENSG00000180592	SKIDA1	protein_coding	0	1.5495	2.39054	0	3.84596	1.8893	-1.19995	1
ENSG00000096433	ITPR3	protein_coding	0	4.20923	0	2.70764	2.84935	1.09978	-0.261694	0.99983
ENSG00000156261	CCT8	protein_coding	24.9243	25.647	30.147	19.6337	25.2527	26.5334	0.288294	0.99983
ENSG00000082258	CCNT2	protein_coding	79.4726	58.9024	32.0138	66.0812	59.3575	24.3052	0.259489	0.99983
ENSG00000165338	HECTD2	protein_coding	0	1.34887	0	0	0	0	4.291	1
ENSG00000273554	AC136616.1	protein_coding	11.7207	9.93223	6.87985	15.9311	30.0953	4.44871	-0.978313	0.99983
ENSG00000116062	MSH6	protein_coding	4.82046	9.44808	9.99522	11.9342	21.1057	11.6846	-1.09366	0.99983
ENSG00000107581	EIF3A	protein_coding	497.501	515.584	254.024	517.989	423.107	428.783	0.228865	0.99983
ENSG00000157388	CACNA1D	protein_coding	3.55148	5.54938	0.59662	5.06565	2.32111	0	0.434927	0.99983
ENSG00000111666	CHPT1	protein_coding	7.58156	9.53505	0	6.48836	3.52066	2.41582	0.903776	0.99983
ENSG00000173213	TUBB8P12	protein_coding	1.54525	4.77018	2.80357	22.3162	2.87029	5.53933	-1.84796	0.99983
ENSG00000196419	XRCC6	protein_coding	6.9071	9.47653	12.5316	0	0	0	6.0624	0.343474
ENSG00000186577	SMIM29	protein_coding	16.2276	6.95758	15.9477	15.6237	7.53565	26.1773	0.122973	0.99983
ENSG00000105618	PRPF31	protein_coding	2.83209	4.85703	5.1383	0	0	4.73775	4.67452	1
ENSG00000214367	HAUS3	protein_coding	1.46994	3.27722	2.44468	1.17936	1.3652	2.28339	1.02446	0.99983
ENSG00000124486	USP9X	protein_coding	88.6184	82.5647	58.0689	83.4321	80.6478	69.671	0.180294	0.99983
ENSG00000213341	CHUK	protein_coding	17.912	25.2021	15.5857	27.8038	22.7467	17.2973	-0.104276	0.99983
ENSG00000125505	MBOAT7	protein_coding	1.90733	1.96264	3.02793	5.50904	1.77142	3.07678	-0.778126	0.99983
ENSG00000188419	CHM	protein_coding	3.21117	2.40312	3.70749	3.09167	3.25348	3.9766	-0.0604952	0.99983
ENSG00000120129	DUSP1	protein_coding	0	20.6384	19.3318	4.82759	22.1203	30.5568	-0.262199	0.99983
ENSG00000100296	THOC5	protein_coding	10.5702	5.93275	5.81141	8.94328	11.3044	8.03758	-0.18409	0.99983
ENSG00000142784	WDTC1	protein_coding	58.485	47.0027	22.074	59.5966	51.9388	17.4456	0.0387347	0.99983
ENSG00000144711	IQSEC1	protein_coding	0	0	0	1.67041	0	0	-4.02785	1
ENSG00000047315	POLR2B	protein_coding	89.0963	66.9968	72.6641	104.339	109.004	51.2862	-0.33468	0.99983
ENSG00000078124	ACER3	protein_coding	4.48364	3.69093	5.42315	0	0	6.21478	6.41428	0.18171
ENSG00000085872	CHERP	protein_coding	6.71227	8.20196	1.52227	10.5015	7.01323	1.20309	-0.105265	0.99983
ENSG00000128881	TTBK2	protein_coding	1.56235	3.41627	1.77162	4.3246	3.99032	1.40016	-0.612912	0.99983
ENSG00000051341	POLQ	protein_coding	1.88273	1.3838	0	2.84847	2.99756	0.771326	-0.723604	0.99983
ENSG00000013503	POLR3B	protein_coding	37.0465	50.1016	21.6045	42.8014	31.4576	30.3548	0.357381	0.99983
ENSG00000111639	MRPL51	protein_coding	5.45402	5.61218	9.8953	0	0	0	4.24899	1
ENSG00000156675	RAB11FIP1	protein_coding	13.361	12.9397	6.17908	11.0982	8.02932	8.45219	0.582881	0.99983
ENSG00000044115	CTNNA1	protein_coding	36.0077	49.4024	37.0717	48.9749	80.6853	32.1671	-0.486359	0.99983
ENSG00000273734	AC005258.1	protein_coding	228.857	0	353.838	0	332.686	322.45	-0.470862	0.99983
ENSG00000173545	ZNF622	protein_coding	112.348	126.254	41.5715	206.371	205.939	62.5305	-0.668715	0.99983
ENSG00000155287	SLC25A28	protein_coding	53.7773	9.93223	36.2756	57.0863	42.2614	67.225	-0.531139	0.99983
ENSG00000135966	TGFBRAP1	protein_coding	6.63353	6.82589	0	1.70311	0	0	3.12925	0.842996
ENSG00000127540	UQCR11	protein_coding	7.08487	7.29032	7.49827	0	0	0	5.24902	1
ENSG00000088766	CRLS1	protein_coding	5.17185	11.6113	9.38336	7.69541	4.80333	3.70795	0.558394	0.99983
ENSG00000100196	KDELR3	protein_coding	7.91446	0	2.39322	0	0	0	4.20578	1
ENSG00000174953	DHX36	protein_coding	2.63053	6.15184	7.59278	8.05838	6.66297	5.82931	-0.616019	0.99983
ENSG00000110987	BCL7A	protein_coding	29.2122	17.7983	15.3421	24.7945	22.4899	0	0.107623	0.99983
ENSG00000114480	GBE1	protein_coding	2.1702	0	0	0	1.00778	0.777959	1.17811	1
ENSG00000125148	MT2A	protein_coding	193.258	269.884	365.657	0	0	0	9.03679	8.21971e-06
ENSG00000165282	PIGO	protein_coding	0	1.79843	0	1.6827	0	0	0.263359	1
ENSG00000155189	AGPAT5	protein_coding	46.13	27.8977	75.6186	33.5048	36.0783	56.572	0.202849	0.99983
ENSG00000145362	ANK2	protein_coding	0.248991	0	0.451747	0.719173	0.578121	0	-2.27154	1
ENSG00000198211	AC092143.1	protein_coding	18.1801	9.35363	22.2644	14.0028	16.8846	5.86538	-0.0549603	0.99983
ENSG00000130724	CHMP2A	protein_coding	59.7961	59.0689	55.3293	51.8137	76.6387	78.8821	0.00210733	0.99983
ENSG00000152601	MBNL1	protein_coding	16.6727	7.79828	7.10407	14.1065	11.9655	13.2213	0.0230738	0.99983
ENSG00000119725	ZNF410	protein_coding	35.4038	7.60635	20.823	32.9625	32.5197	10.8783	-0.500235	0.99983
ENSG00000163481	RNF25	protein_coding	22.7453	0	0	42.5096	34.7935	0	-1.66201	0.99983
ENSG00000176142	TMEM39A	protein_coding	152.255	135.427	103.394	128.783	107.852	108.234	0.402441	0.99983
ENSG00000073614	KDM5A	protein_coding	69.8554	53.533	45.6719	70.6892	67.8002	38.2012	-0.0492092	0.99983
ENSG00000141759	TXNL4A	protein_coding	38.2113	58.7301	58.7965	31.6667	61.0941	75.9445	0.178744	0.99983
ENSG00000180979	LRRC57	protein_coding	0.621985	1.92007	1.41059	0	1.44416	0.445931	0.918622	1
ENSG00000164402	SEPTIN8	protein_coding	0.981993	1.68412	1.18776	1.8909	2.73606	0	-0.676571	0.99983
ENSG00000145868	FBXO38	protein_coding	20.252	12.5035	8.13604	21.7267	14.241	12.8602	-0.014514	0.99983
ENSG00000198901	PRC1	protein_coding	1.82755	0	2.07235	4.83874	5.51632	1.31026	-2.39836	0.99983
ENSG00000219200	RNASEK	protein_coding	372.373	435.422	601.388	350.368	244.97	455.067	0.566095	0.843181
ENSG00000108671	PSMD11	protein_coding	1991.5	1690.72	1853.78	2250.1	2136.79	1600.72	-0.134302	0.99983
ENSG00000178585	CTNNBIP1	protein_coding	0	9.33178	17.1392	23.2835	14.7396	17.8801	-1.88321	0.99983
ENSG00000198899	MT-ATP6	protein_coding	0	137.264	278.996	0	6.88279	130.173	4.43286	0.744902
ENSG00000077312	SNRPA	protein_coding	48.2587	49.6581	76.8551	72.2754	57.768	85.3442	-0.286711	0.99983
ENSG00000145022	TCTA	protein_coding	0	2.83571	0	7.95973	0	0	-1.32357	1
ENSG00000276180	HIST1H4I	protein_coding	17.5507	18.0596	15.9212	28.1625	12.6778	6.99051	-0.0677542	0.99983
ENSG00000163466	ARPC2	protein_coding	252.533	286.161	255.439	349.041	323.75	265.193	-0.199043	0.99983
ENSG00000099954	CECR2	protein_coding	9.38152	10.6189	3.19144	13.7744	9.58434	1.17706	-0.0985257	0.99983
ENSG00000160193	WDR4	protein_coding	13.8243	14.2252	0	7.9859	0	7.26829	1.95951	0.99983
ENSG00000064999	ANKS1A	protein_coding	1.18776	0	0	1.42945	0	0	-0.140721	1
ENSG00000172216	CEBPB	protein_coding	12.3494	18.3553	0	25.1007	16.567	0	-0.312036	0.99983
ENSG00000115310	RTN4	protein_coding	15.5718	9.37954	6.54623	16.8207	14.1095	4.35676	-0.192782	0.99983
ENSG00000180138	CSNK1A1L	protein_coding	38.8053	45.3266	37.1053	49.4783	37.9883	23.3098	0.068319	0.99983
ENSG00000119669	IRF2BPL	protein_coding	203.519	202.565	72.5307	187.198	144.576	55.1515	0.414414	0.99983
ENSG00000131408	NR1H2	protein_coding	20.3157	26.2525	18.8581	24.1084	39.4913	14.2266	-0.334446	0.99983
ENSG00000167778	SPRYD3	protein_coding	5.10071	5.24862	9.9153	0	6.76751	2.08968	0.705622	0.99983
ENSG00000141696	P3H4	protein_coding	3.42573	0	0	1.3193	3.81796	0	-0.497184	1
ENSG00000186063	AIDA	protein_coding	8.34771	3.68134	1.62272	13.2037	4.984	2.13746	-0.471859	0.99983
ENSG00000265808	SEC22B	protein_coding	55.5543	39.0677	43.0522	54.8308	43.0397	40.43	0.0705179	0.99983
ENSG00000158458	NRG2	protein_coding	0	6.31908	0	2.68749	2.07397	0	0.551621	0.99983
ENSG00000186834	HEXIM1	protein_coding	9.11226	4.32761	20.3477	14.172	12.3689	17.5889	-0.866562	0.99983
ENSG00000008086	CDKL5	protein_coding	1.73264	1.78289	1.08815	1.02656	2.10432	1.33777	0.277507	0.99983
ENSG00000074356	NCBP3	protein_coding	16.9712	12.877	13.6849	19.6406	14.4882	11.553	-0.0724871	0.99983
ENSG00000141448	GATA6	protein_coding	14.524	24.0423	12.6027	3.64788	25.8053	3.62191	0.493196	0.99983
ENSG00000142920	AZIN2	protein_coding	0.790125	2.43911	1.19461	0	0	1.13296	5.26995	1
ENSG00000007384	RHBDF1	protein_coding	2.05405	4.75562	3.72668	5.93281	12.3999	2.20897	-1.3126	0.99983
ENSG00000143207	COP1	protein_coding	185.464	184.004	82.7522	144.827	149.245	166.751	0.448179	0.971308
ENSG00000165861	ZFYVE1	protein_coding	5.31241	3.97561	0	7.43958	7.62507	1.03874	-0.581197	0.99983
ENSG00000108100	CCNY	protein_coding	0	1.70044	4.87205	7.9551	3.83692	2.96193	-2.65218	0.99983
ENSG00000077380	DYNC1I2	protein_coding	30.098	25.4403	26.3285	39.8446	40.9317	33.5241	-0.422971	0.99983
ENSG00000169627	BOLA2B	protein_coding	3.69187	9.49732	13.3964	3.55448	1.7144	2.64688	1.46107	1
ENSG00000115738	ID2	protein_coding	34.2078	18.7732	74.4763	39.5217	29.6523	166.772	-0.266913	0.99983
ENSG00000129559	NEDD8	protein_coding	17.9909	19.8839	22.3652	14.7553	14.8524	18.6313	0.475509	0.99983
ENSG00000130741	EIF2S3	protein_coding	81.0009	59.8082	46.5563	82.1537	118.874	50.9805	-0.402141	0.99983
ENSG00000144228	SPOPL	protein_coding	6.21239	0	0	5.23355	7.57276	0	-0.94916	0.99983
ENSG00000071626	DAZAP1	protein_coding	0.548504	0.56441	0.497579	0.528092	0.50942	0.393249	0.221294	1
ENSG00000211455	STK38L	protein_coding	3.30913	3.78343	2.66835	6.72596	0	3.95413	0.224818	0.99983
ENSG00000123353	ORMDL2	protein_coding	69.4685	63.755	77.496	64.1717	61.031	100.284	0.208822	0.99983
ENSG00000048405	ZNF800	protein_coding	45.7373	51.9941	72.7079	44.4546	44.5011	31.5421	0.256328	0.99983
ENSG00000163811	WDR43	protein_coding	253.385	294.906	193.038	347.577	228.476	207.679	0.0553584	0.99983
ENSG00000129538	RNASE1	protein_coding	13.98	21.5781	29.5915	0	0	0	5.57936	0.620801
ENSG00000006715	VPS41	protein_coding	11.393	26.4614	13.2882	10.6556	25.6972	20.5372	0.174834	0.99983
ENSG00000143799	PARP1	protein_coding	11.2416	14.4595	5.73633	5.07341	12.7245	9.06713	0.640421	0.99983
ENSG00000166411	IDH3A	protein_coding	1.47935	1.14168	0	0	0	1.85608	4.46538	1
ENSG00000103510	KAT8	protein_coding	4.40691	4.08123	2.39865	4.66719	3.6836	2.84357	0.145387	0.99983
ENSG00000167619	TMEM145	protein_coding	4.8998	7.20269	2.53993	3.36961	1.30019	7.0258	1.50904	0.99983
ENSG00000167264	DUS2	protein_coding	0	0	0	5.81913	6.17472	0	-5.61421	0.506358
ENSG00000137842	TMEM62	protein_coding	0	1.09421	0	2.04761	0.987606	0.762387	-1.32742	1
ENSG00000069345	DNAJA2	protein_coding	541.273	467.288	403.172	654.112	569.921	445.8	-0.159565	0.99983
ENSG00000101773	RBBP8	protein_coding	3.97541	2.55668	4.05711	4.3059	6.46125	7.12542	-0.610824	0.99983
ENSG00000105835	NAMPT	protein_coding	23.1557	23.533	38.8996	33.3033	23.0987	22.955	-0.148228	0.99983
ENSG00000115484	CCT4	protein_coding	1019.26	815.213	927.171	830.217	1259	1113.89	-0.0761905	0.99983
ENSG00000148229	POLE3	protein_coding	72.5948	110.556	109.758	87.5995	137.541	173.489	-0.180312	0.99983
ENSG00000115419	GLS	protein_coding	10.5281	18.7602	16.5388	29.6671	24.5639	11.2301	-0.761671	0.99983
ENSG00000221978	CCNL2	protein_coding	10.3041	12.4962	11.3504	17.0068	12.6459	8.97053	-0.253984	0.99983
ENSG00000007168	PAFAH1B1	protein_coding	222.589	156.698	206.937	264.852	205.018	190.401	-0.189745	0.99983
ENSG00000244462	RBM12	protein_coding	54.5945	46.4918	26.983	51.4753	53.1521	36.442	0.0677399	0.99983
ENSG00000100814	CCNB1IP1	protein_coding	0	2.82236	0	0	1.27369	0	1.26118	1
ENSG00000101084	RAB5IF	protein_coding	65.4338	63.8783	10.6541	53.3066	60.7712	6.01444	0.298209	0.99983
ENSG00000119688	ABCD4	protein_coding	2.26263	2.03721	0	1.36151	0	0	1.80469	0.99983
ENSG00000173992	CCS	protein_coding	23.5611	27.881	13.8928	37.4291	8.7529	44.7641	0.29365	0.99983
ENSG00000170989	S1PR1	protein_coding	2.89879	1.98856	1.7531	0	0	0	4.97754	1
ENSG00000154710	RABGEF1	protein_coding	0	8.45329	3.31216	6.15171	8.05357	6.21699	-0.612815	0.99983
ENSG00000103653	CSK	protein_coding	0	1.13635	0	0	4.61538	0	-1.91276	1
ENSG00000139168	ZCRB1	protein_coding	140.764	113.959	130.511	132.536	174.952	138.765	-0.157993	0.99983
ENSG00000122406	RPL5	protein_coding	1248.35	1421.18	1352.86	1207.17	1664.73	1835.64	0.0111108	0.99983
ENSG00000089289	IGBP1	protein_coding	18.9525	18.1091	38.07	36.4944	38.976	31.0583	-0.907922	0.99983
ENSG00000164733	CTSB	protein_coding	5.51788	10.2912	21.5866	0	0	0	7.16808	0.0280356
ENSG00000138592	USP8	protein_coding	2.44503	3.8997	2.99433	4.70808	2.04373	2.10355	0.0448628	0.99983
ENSG00000070614	NDST1	protein_coding	9.81762	11.4675	0	10.9851	17.2504	0	-0.292863	0.99983
ENSG00000164604	GPR85	protein_coding	0	0	0	0	1.90123	0	-3.80799	1
ENSG00000124164	VAPB	protein_coding	1.90715	2.20776	0	2.52474	0	0	0.853066	0.99983
ENSG00000151332	MBIP	protein_coding	44.9685	43.9968	50.8246	41.1657	54.7727	32.2401	0.00645135	0.99983
ENSG00000185278	ZBTB37	protein_coding	19.8356	25.2133	12.9368	24.4646	16.6161	14.7788	0.260021	0.99983
ENSG00000145386	CCNA2	protein_coding	290.398	237.57	157.898	369.025	346.764	171.992	-0.320768	0.99983
ENSG00000204308	RNF5	protein_coding	0	20.7357	0	0	0	9.63165	4.87618	1
ENSG00000119616	FCF1	protein_coding	75.4839	60.1691	81.4957	58.8563	0	96.4216	1.34894	0.99983
ENSG00000134186	PRPF38B	protein_coding	42.0868	33.2271	20.0771	32.137	21.5657	17.4281	0.610312	0.99983
ENSG00000164609	SLU7	protein_coding	0	0	4.79999	2.54717	6.8799	2.27613	-5.47035	0.624049
ENSG00000137273	FOXF2	protein_coding	0	0	0	0	6.69324	0	-4.03038	1
ENSG00000088256	GNA11	protein_coding	0	0	1.09266	1.54621	2.98309	0	-4.8072	1
ENSG00000169057	MECP2	protein_coding	1.09916	0	0.997109	3.30704	2.04168	1.08356	-2.17321	0.99983
ENSG00000162599	NFIA	protein_coding	0.0903051	0.232309	0.0819208	0.217361	0.0838703	0	0.238379	1
ENSG00000198887	SMC5	protein_coding	8.02169	12.1849	10.3956	18.3885	18.0931	5.47728	-0.729156	0.99983
ENSG00000278311	GGNBP2	protein_coding	41.6016	37.1894	52.1272	42.807	60.8536	32.2496	-0.282199	0.99983
ENSG00000184678	HIST2H2BE	protein_coding	8.05094	3.55046	3.13005	3.322	5.3409	2.47376	0.527171	0.99983
ENSG00000124406	ATP8A1	protein_coding	0.901293	0	1.02202	0.867751	1.25561	0.969271	-1.1391	1
ENSG00000166974	MAPRE2	protein_coding	0	0.846339	2.23838	0	2.29164	0	-1.32669	1
ENSG00000069493	CLEC2D	protein_coding	0	1.49335	0.987396	1.04795	0	1.56073	0.678375	1
ENSG00000132475	H3F3B	protein_coding	9191.01	8159.68	11018.6	9830.43	7682.57	11164.3	0.107976	0.99983
ENSG00000162704	ARPC5	protein_coding	4.50183	6.33904	9.02749	3.87805	2.64066	2.88784	0.861674	0.99983
ENSG00000066336	SPI1	protein_coding	0	10.0399	12.1702	12.9166	29.4506	21.8601	-1.95148	0.99983
ENSG00000180694	TMEM64	protein_coding	0	0	0	2.48329	0	0	-3.80547	1
ENSG00000175305	CCNE2	protein_coding	10.33	18.3065	11.974	17.1285	13.8579	19.7496	0.0137201	0.99983
ENSG00000115808	STRN	protein_coding	2.28584	1.26653	0.957054	1.86219	2.28627	2.14309	-0.112446	0.99983
ENSG00000115474	KCNJ13	protein_coding	0	2.14238	0	2.00453	0.644551	4.47808	-0.154439	1
ENSG00000088812	ATRN	protein_coding	0	2.9604	1.56592	3.32389	6.94713	0	-1.66691	0.99983
ENSG00000204764	RANBP17	protein_coding	10.1258	7.81457	3.34025	14.6235	7.90814	4.12482	-0.203694	0.99983
ENSG00000107566	ERLIN1	protein_coding	63.6089	75.8665	37.376	52.8906	49.0066	27.4662	0.575031	0.99983
ENSG00000184792	OSBP2	protein_coding	0.760975	0	0	0	1.4135	0	-0.819812	1
ENSG00000165195	PIGA	protein_coding	35.9287	9.44804	23.9015	30.7481	21.1335	17.7451	-0.0809432	0.99983
ENSG00000167994	RAB3IL1	protein_coding	16.6065	17.9018	10.0431	24.3634	0	0	0.649923	0.99983
ENSG00000170873	MTSS1	protein_coding	2.28598	1.34415	1.77749	0	3.33629	1.17066	0.20896	0.99983
ENSG00000172201	ID4	protein_coding	0	2.68171	2.95522	2.50915	1.21022	0	-0.324515	1
ENSG00000066583	ISOC1	protein_coding	0	2.67412	7.07244	6.25512	3.62037	0	-1.74381	1
ENSG00000163125	RPRD2	protein_coding	14.1504	13.6693	5.50142	16.9603	10.4601	4.76199	0.146355	0.99983
ENSG00000035403	VCL	protein_coding	9.09149	10.9143	4.81099	4.61972	11.0237	7.42343	0.465007	0.99983
ENSG00000146426	TIAM2	protein_coding	0	0.675486	0	0.632021	0.40645	0	-0.477298	1
ENSG00000110700	RPS13	protein_coding	21.4757	31.92	57.3631	0	0	0	7.13116	0.0288746
ENSG00000013297	CLDN11	protein_coding	4.73306	11.8279	12.8809	0	0	0	6.26653	0.266196
ENSG00000116030	SUMO1	protein_coding	2102.44	1960.63	2499.62	1755.88	1783.68	2358.41	0.317463	0.393333
ENSG00000004487	KDM1A	protein_coding	41.7473	35.7983	30.7179	37.9607	44.8039	25.9399	0.0217046	0.99983
ENSG00000185825	BCAP31	protein_coding	231.623	233.62	467.392	334.873	333.683	361.719	-0.403568	0.927858
ENSG00000213585	VDAC1	protein_coding	91.8651	69.8323	51.8035	82.0719	61.4913	18.3941	0.292225	0.99983
ENSG00000159792	PSKH1	protein_coding	6.31955	2.60112	1.71984	7.30124	7.63002	3.17155	-0.631591	0.99983
ENSG00000147162	OGT	protein_coding	188.752	188.919	225.262	256.951	186.558	132.737	-0.108102	0.99983
ENSG00000185650	ZFP36L1	protein_coding	3.42321	0	3.10539	0	0	0	4.42796	1
ENSG00000141084	RANBP10	protein_coding	104.751	90.896	37.9391	196.436	117.615	40.0724	-0.55794	0.860333
ENSG00000138768	USO1	protein_coding	0	3.39569	0	0	0	0	4.291	1
ENSG00000197756	RPL37A	protein_coding	562.426	580.409	401.748	432.648	494.401	428.597	0.419828	0.280863
ENSG00000104442	ARMC1	protein_coding	16.2371	18.9863	10.7124	21.3175	15.7656	11.6412	0.050664	0.99983
ENSG00000113391	FAM172A	protein_coding	12.582	2.87708	1.69094	7.6272	5.62634	10.023	0.333074	0.99983
ENSG00000155858	LSM11	protein_coding	1.53702	1.97698	2.78863	3.32958	0	1.10196	0.227093	0.99983
ENSG00000061987	MON2	protein_coding	1.73332	0.810718	0.857667	0	0	0.225945	5.64817	0.581217
ENSG00000076321	KLHL20	protein_coding	10.1078	6.11821	7.01189	13.7389	17.1186	11.0834	-0.815154	0.99983
ENSG00000137692	DCUN1D5	protein_coding	97.1205	98.9434	19.2672	120.089	154.757	18.4112	-0.371149	0.983533
ENSG00000179889	PDXDC1	protein_coding	1.3408	1.65562	0	0	0	0	5.12731	1
ENSG00000136279	DBNL	protein_coding	1.20286	2.88806	2.72795	3.6673	2.60668	1.29358	-0.485627	0.99983
ENSG00000178982	EIF3K	protein_coding	67.6392	110.433	82.6306	85.0928	84.597	104.747	0.193788	0.99983
ENSG00000172375	C2CD2L	protein_coding	0	7.04364	0	0	3.56014	0.392609	1.09893	0.99983
ENSG00000145740	SLC30A5	protein_coding	6.90584	5.68488	6.26468	10.1949	11.5448	3.63083	-0.671979	0.99983
ENSG00000117505	DR1	protein_coding	24.2523	16.3994	15.5052	27.3526	20.8081	10.267	-0.125184	0.99983
ENSG00000129292	PHF20L1	protein_coding	15.4561	15.7781	7.12183	17.0068	13.4434	5.36473	0.159433	0.99983
ENSG00000151718	WWC2	protein_coding	3.53205	2.59605	0	2.1861	0	0	1.63059	0.99983
ENSG00000172785	CBWD1	protein_coding	5.69856	5.31408	9.36969	6.68666	7.60798	8.55417	-0.259339	0.99983
ENSG00000105402	NAPA	protein_coding	10.2	9.58312	18.506	15.3711	12.3564	8.58469	-0.365293	0.99983
ENSG00000137449	CPEB2	protein_coding	53.0908	48.1181	54.5407	54.8386	65.9614	22.4347	-0.139344	0.99983
ENSG00000069849	ATP1B3	protein_coding	11.5708	22.8204	20.1183	0	0	0	6.80657	0.0800826
ENSG00000135476	ESPL1	protein_coding	2.27077	0	0	3.2794	2.63621	1.01752	-1.27718	0.99983
ENSG00000198380	GFPT1	protein_coding	84.8152	64.1381	46.216	140.848	113.664	47.9527	-0.653247	0.377633
ENSG00000177732	SOX12	protein_coding	3.27006	3.36488	2.47204	3.14836	1.51852	0.781488	0.63675	0.99983
ENSG00000239672	NME1	protein_coding	5.87177	9.81832	19.9748	0	0	0	6.06639	0.343474
ENSG00000149428	HYOU1	protein_coding	0	2.6897	2.37122	0	0	0	4.70622	1
ENSG00000024048	UBR2	protein_coding	0.570904	1.46865	0.776848	0.549658	1.59067	0	0.0445866	1
ENSG00000122966	CIT	protein_coding	16.9394	13.1219	6.90636	19.7907	10.7828	5.45827	0.100519	0.99983
ENSG00000204231	RXRB	protein_coding	0	5.96151	0	3.09884	3.58713	0	-0.0282725	0.99983
ENSG00000130699	TAF4	protein_coding	11.063	6.6185	10.2693	12.8806	9.55787	5.16477	-0.225052	0.99983
ENSG00000108406	DHX40	protein_coding	76.9067	66.387	65.5029	136.571	103.965	79.0313	-0.625589	0.658978
ENSG00000149923	PPP4C	protein_coding	361.936	426.586	406.228	576.036	457.913	526.26	-0.266813	0.99983
ENSG00000143093	STRIP1	protein_coding	9.62079	9.19264	14.3381	34.0737	25.2102	3.4488	-1.53284	0.300548
ENSG00000148481	MINDY3	protein_coding	47.6112	34.3579	52.1655	41.6722	54.5555	41.671	-0.11871	0.99983
ENSG00000083845	RPS5	protein_coding	16.0459	14.3576	32.9096	2.01506	3.23969	2.00071	2.64455	0.520028
ENSG00000112592	TBP	protein_coding	133.899	82.893	143.193	122.627	107.17	137.364	0.0325544	0.99983
ENSG00000116754	SRSF11	protein_coding	148.312	112.468	101.852	151.682	97.9146	126.403	0.185616	0.99983
ENSG00000203852	HIST2H3A	protein_coding	9.14273	4.70393	0	2.93416	7.07605	2.18496	0.570247	1
ENSG00000172461	FUT9	protein_coding	0.735201	0	0.666942	0	2.04844	1.31775	-1.40499	1
ENSG00000112237	CCNC	protein_coding	161.029	161.996	239.112	168.895	214.725	225.417	-0.131824	0.99983
ENSG00000131381	RBSN	protein_coding	106.402	105.226	30.6333	103.056	66.8667	49.3341	0.44174	0.99983
ENSG00000162526	TSSK3	protein_coding	0	0	0	5.25579	2.53498	0	-3.80633	1
ENSG00000106153	CHCHD2	protein_coding	12.2733	22.7326	60.1226	0	0	0	5.48341	1
ENSG00000135624	CCT7	protein_coding	300.053	258.138	195.062	322.037	346.546	226.71	-0.143422	0.99983
ENSG00000087338	GMCL1	protein_coding	0	5.30779	0	2.97975	2.87439	0	-0.00153719	0.99983
ENSG00000170242	USP47	protein_coding	5.14903	2.27072	0	5.66562	1.8787	4.48265	0.101398	0.99983
ENSG00000084754	HADHA	protein_coding	5.82636	0	8.45666	0	0	0	4.94246	1
ENSG00000136381	IREB2	protein_coding	16.818	24.7567	11.4424	18.6659	18.0059	12.3925	0.304649	0.99983
ENSG00000172765	TMCC1	protein_coding	0	1.9144	1.68772	1.49268	2.30385	3.33462	-0.85593	0.99983
ENSG00000115944	COX7A2L	protein_coding	0	23.163	22.0539	0	0	0	7.35064	0.167148
ENSG00000116212	LRRC42	protein_coding	34.9824	23.9979	31.7345	19.0856	18.4108	15.0483	0.769714	0.99983
ENSG00000070961	ATP2B1	protein_coding	9.03776	14.2233	6.75184	13.564	13.3313	6.67018	-0.0856166	0.99983
ENSG00000138668	HNRNPD	protein_coding	236.399	188.95	175.758	252.658	219.89	223.13	-0.0327864	0.99983
ENSG00000138802	SEC24B	protein_coding	1.93401	0	0	0.931016	0.898099	0	0.181077	1
ENSG00000139668	WDFY2	protein_coding	7.78874	11.0601	2.82624	10.6484	7.95712	6.92431	0.14541	0.99983
ENSG00000069509	FUNDC1	protein_coding	0	0	10.9266	21.2604	20.5087	30.2244	-5.68127	0.464683
ENSG00000069667	RORA	protein_coding	1.33411	1.22026	0	0	0	0.743935	5.74905	0.50525
ENSG00000140382	HMG20A	protein_coding	21.2812	18.6541	32.1756	24.2835	25.621	32.2103	-0.204081	0.99983
ENSG00000113558	SKP1	protein_coding	365.735	326.935	620.002	2.09258	378.762	735.642	0.95431	0.99983
ENSG00000108604	SMARCD2	protein_coding	29.6302	34.7438	13.7522	87.573	58.2377	28.6538	-1.05335	0.647591
ENSG00000139613	SMARCC2	protein_coding	30.515	25.4593	21.4472	37.5844	21.1916	13.4025	0.0547278	0.99983
ENSG00000151846	PABPC3	protein_coding	23.0957	16.0992	37.1719	38.7341	33.2129	37.39	-0.757941	0.99983
ENSG00000105948	TTC26	protein_coding	4.54302	0	0	0	0	2.17141	4.79048	1
ENSG00000145191	EIF2B5	protein_coding	6.65618	6.8492	0	5.05932	7.15798	0	0.259595	0.99983
ENSG00000265681	RPL17	protein_coding	78.7921	124.248	73.3333	32.5114	38.9648	19.8081	1.62781	0.18171
ENSG00000131165	CHMP1A	protein_coding	28.6749	34.5647	18.5805	27.6078	29.6753	12.9225	0.262883	0.99983
ENSG00000167182	SP2	protein_coding	6.23574	7.12951	0	3.33537	12.2263	0	-0.114321	0.99983
ENSG00000184260	HIST2H2AC	protein_coding	71.1727	79.8944	41.0866	93.4418	54.0828	106.693	0.161929	0.99983
ENSG00000100425	BRD1	protein_coding	163.05	141.147	57.5213	91.3653	129.799	41.4402	0.573079	0.72725
ENSG00000011426	ANLN	protein_coding	6.73242	4.32978	3.8171	8.50746	9.76984	6.33517	-0.610734	0.99983
ENSG00000175893	ZDHHC21	protein_coding	0	1.65281	0	1.54646	1.49178	2.87897	-0.740031	0.99983
ENSG00000047188	YTHDC2	protein_coding	6.07203	7.68998	1.05928	9.44363	7.37455	2.84641	-0.164456	0.99983
ENSG00000092421	SEMA6A	protein_coding	0	0.947999	0	0	0.427818	0	1.26118	1
ENSG00000095794	CREM	protein_coding	2.21389	11.8461	10.8451	1.2789	9.04702	3.17449	0.558633	0.99983
ENSG00000113580	NR3C1	protein_coding	1.37725	0	0.999504	0.530398	0.767467	1.1849	0.180586	1
ENSG00000104853	CLPTM1	protein_coding	121.341	124.35	35.9429	162.125	112.695	31.2472	-0.0371151	0.99983
ENSG00000112305	SMAP1	protein_coding	90.4464	148.661	30.8372	88.8338	102.042	28.2883	0.447572	0.99983
ENSG00000111652	COPS7A	protein_coding	41.7604	73.1428	35.4651	135.162	104.801	26.1179	-0.934557	0.761208
ENSG00000158864	NDUFS2	protein_coding	7.58812	22.0048	15.6446	14.6115	19.2202	16.3209	-0.0680353	0.99983
ENSG00000115207	GTF3C2	protein_coding	56.1811	42.6906	24.3064	72.8139	67.0285	21.9985	-0.382216	0.99983
ENSG00000144674	GOLGA4	protein_coding	0.470037	0.483667	0	0.452545	0	0.336992	1.22245	1
ENSG00000142949	PTPRF	protein_coding	2.59124	2.42398	1.06848	0.453601	3.06294	0	0.610878	0.99983
ENSG00000149600	COMMD7	protein_coding	2.92964	0	0	2.82061	0	1.40027	0.181212	1
ENSG00000166710	B2M	protein_coding	19.0946	34.171	41.4217	0	0	0	8.65274	6.87804e-05
ENSG00000128512	DOCK4	protein_coding	1.26899	0.217632	1.34304	0.814512	1.57143	0.606536	-0.584126	0.99983
ENSG00000078142	PIK3C3	protein_coding	1.33073	0.342329	0.452692	0.320302	0.772442	0.357774	0.711366	0.99983
ENSG00000081923	ATP8B1	protein_coding	0	0	0.651427	2.41981	0	0	-4.02785	1
ENSG00000159592	GPBP1L1	protein_coding	92.34	70.914	18.7859	80.0786	66.212	14.6036	0.277635	0.99983
ENSG00000065883	CDK13	protein_coding	1.84504	1.68759	0.929853	3.158	1.33277	2.27815	-0.216607	0.99983
ENSG00000064726	BTBD1	protein_coding	13.6534	53.6428	10.1338	44.2159	61.6734	8.009	-0.526888	0.99983
ENSG00000169217	CD2BP2	protein_coding	10.1942	9.79045	9.86421	9.81479	11.9925	10.2322	-0.0096387	0.99983
ENSG00000165417	GTF2A1	protein_coding	17.3747	19.0197	12.7434	25.9819	18.54	6.36089	-0.166044	0.99983
ENSG00000170921	TANC2	protein_coding	7.7249	8.85736	9.41033	9.88115	9.63427	5.22188	-0.113992	0.99983
ENSG00000146826	MAP11	protein_coding	3.86668	6.36609	0	6.70101	9.33701	0	-0.529195	0.99983
ENSG00000143379	SETDB1	protein_coding	26.3261	19.402	16.4592	33.5669	31.3888	12.498	-0.38888	0.99983
ENSG00000164985	PSIP1	protein_coding	8.23171	6.54532	8.48574	7.92537	9.7302	3.75564	-0.14227	0.99983
ENSG00000134419	RPS15A	protein_coding	1.13343	3.49889	7.54012	0	0.350889	0	3.8264	1
ENSG00000103540	CCP110	protein_coding	0	0	0	0	1.84862	0	-4.22303	1
ENSG00000048740	CELF2	protein_coding	8.04507	2.8383	1.04259	1.10653	5.12353	1.81277	0.896818	0.99983
ENSG00000134308	YWHAQ	protein_coding	1108.95	1025.75	1918.75	1406.78	1436.87	1643.7	-0.295391	0.604398
ENSG00000166797	CIAO2A	protein_coding	125.053	194.168	210.679	132.224	132.734	247.356	0.392487	0.99983
ENSG00000109787	KLF3	protein_coding	4.47212	6.13574	2.70461	4.6645	3.80734	2.6719	0.449476	0.99983
ENSG00000076685	NT5C2	protein_coding	19.5764	17.626	10.6553	20.2614	13.1815	10.8773	0.277819	0.99983
ENSG00000047579	DTNBP1	protein_coding	0	0	0	0	9.21463	0	-4.80802	1
ENSG00000147224	PRPS1	protein_coding	3606.64	3042.03	5208.32	5365.62	4927.52	4532.17	-0.511811	0.00381967
ENSG00000148925	BTBD10	protein_coding	71.4781	63.1497	123.134	61.8668	92.5365	81.2691	-0.0849334	0.99983
ENSG00000007202	KIAA0100	protein_coding	23.7798	34.0321	10.662	27.8949	20.3084	10.3861	0.389438	0.99983
ENSG00000113384	GOLPH3	protein_coding	160.128	115.529	21.7057	161.257	135.043	18.4741	0.014454	0.99983
ENSG00000125870	SNRPB2	protein_coding	19.3512	17.9211	29.8427	7.45241	12.5806	26.3602	1.00743	0.99983
ENSG00000197429	IPP	protein_coding	0	6.30235	0	2.62081	0	1.95161	1.43406	1
ENSG00000074657	ZNF532	protein_coding	0.84458	2.60721	0.766166	1.6263	2.7454	0	-0.219032	0.99983
ENSG00000136261	BZW2	protein_coding	451.344	370.128	455.697	419.952	352.626	289.503	0.208286	0.99983
ENSG00000081059	TCF7	protein_coding	1.25007	0	0	1.92568	1.3932	0	-1.3022	0.99983
ENSG00000143970	ASXL2	protein_coding	4.00539	4.3178	6.05586	4.03996	3.3657	7.65775	0.291057	0.99983
ENSG00000118181	RPS25	protein_coding	582.585	653.977	523.846	490.174	520.445	662.659	0.410818	0.99983
ENSG00000011566	MAP4K3	protein_coding	5.00012	5.57388	1.88995	6.41872	3.09589	2.68862	0.282204	0.99983
ENSG00000141101	NOB1	protein_coding	6.00522	0	0	0	17.8474	6.8887	-1.49839	0.99983
ENSG00000014216	CAPN1	protein_coding	0.668183	4.46914	2.72766	1.92995	0	0	1.57483	0.99983
ENSG00000063761	ADCK1	protein_coding	1.43023	0	0	0	1.32831	1.3672	0.178793	1
ENSG00000140943	MBTPS1	protein_coding	2.4561	6.3183	3.11929	4.25645	6.38704	2.99352	-0.156303	0.99983
ENSG00000178035	IMPDH2	protein_coding	651.551	755.655	431.737	868.237	1071.64	679.815	-0.345048	0.927916
ENSG00000111785	RIC8B	protein_coding	8.12008	5.34755	17.0895	5.62888	8.74811	5.35594	0.0153452	0.99983
ENSG00000145741	BTF3	protein_coding	2234.95	2073.47	1961.57	2112.38	2452.84	2453.01	0.0330515	0.99983
ENSG00000082898	XPO1	protein_coding	252.104	226.134	222.674	314.487	241.5	248.007	-0.0954833	0.99983
ENSG00000156113	KCNMA1	protein_coding	3.18575	1.74833	0.256886	0.817917	0.788999	0.355291	1.73243	0.727365
ENSG00000138413	IDH1	protein_coding	13.3626	24.2002	21.8196	5.14613	35.7421	26.4416	-0.0171435	0.99983
ENSG00000109861	CTSC	protein_coding	1.10724	5.24099	2.20976	0	0	0	6.49843	0.200425
ENSG00000111224	PARP11	protein_coding	2.035	2.51281	0	3.91853	0.755996	2.33438	0.100153	0.99983
ENSG00000165671	NSD1	protein_coding	33.389	26.3126	19.9464	44.5346	22.9927	17.399	-0.0520472	0.99983
ENSG00000133740	E2F5	protein_coding	18.9286	15.582	23.6581	15.7943	19.5332	21.7133	0.0809201	0.99983
ENSG00000116106	EPHA4	protein_coding	1.67024	4.46855	4.84853	4.50262	3.41269	3.83192	-0.235269	0.99983
ENSG00000174238	PITPNA	protein_coding	63.0849	63.2777	31.7398	105.142	89.1154	31.546	-0.498769	0.99983
ENSG00000119979	DENND10	protein_coding	8.42335	9.4931	5.82194	12.3579	6.70555	14.0913	0.0390415	0.99983
ENSG00000138593	SECISBP2L	protein_coding	0.881997	0.605049	0	1.41529	0.81915	0.843129	-0.463965	1
ENSG00000092096	SLC22A17	protein_coding	6.48839	4.24871	2.14036	0	7.66953	0	0.573486	0.99983
ENSG00000019995	ZRANB1	protein_coding	39.1583	38.1275	44.3079	55.9435	80.5572	44.3758	-0.70641	0.968825
ENSG00000154217	PITPNC1	protein_coding	2.90453	0.996253	1.17105	4.35002	1.49865	1.15689	-0.460502	0.99983
ENSG00000139163	ETNK1	protein_coding	14.9875	22.6451	3.78622	27.2155	22.9055	3.67242	-0.287818	0.99983
ENSG00000163104	SMARCAD1	protein_coding	8.79371	9.46002	11.9659	15.0087	12.6219	18.0542	-0.475731	0.99983
ENSG00000172594	SMPDL3A	protein_coding	0	0	10.7196	0	11.9724	0	-4.80802	1
ENSG00000174373	RALGAPA1	protein_coding	3.18566	4.37071	0.160549	3.0671	3.61614	1.64952	0.297262	0.99983
ENSG00000048392	RRM2B	protein_coding	4.5483	11.2325	6.60162	8.75806	0	9.45659	1.00551	0.99983
ENSG00000078369	GNB1	protein_coding	31.4589	35.2036	34.6025	36.3458	36.8868	13.5326	-0.0153866	0.99983
ENSG00000125875	TBC1D20	protein_coding	33.8129	42.3766	4.71901	53.8402	52.3392	5.90513	-0.357017	0.99983
ENSG00000138138	ATAD1	protein_coding	31.8724	24.5975	23.0402	15.3431	21.7384	24.6361	0.718941	0.99983
ENSG00000105401	CDC37	protein_coding	6.63615	5.97501	13.545	3.99324	3.85205	4.16305	0.803661	0.99983
ENSG00000135521	LTV1	protein_coding	181.118	196.179	135.889	196.667	216.273	146.45	-0.0113884	0.99983
ENSG00000172059	KLF11	protein_coding	0	0	0	3.70187	0	1.96903	-4.02785	1
ENSG00000134057	CCNB1	protein_coding	3.11146	3.20169	0	0	0	0	4.24899	1
ENSG00000101439	CST3	protein_coding	4.18821	3.59138	8.86517	0	0	0	5.11965	1
ENSG00000122728	TAF1L	protein_coding	3.24761	5.01268	0.736523	7.03519	3.0162	4.36569	-0.14894	0.99983
ENSG00000115761	NOL10	protein_coding	40.7848	44.6751	29.2405	41.8004	29.3254	31.5987	0.389905	0.99983
ENSG00000135090	TAOK3	protein_coding	2.87512	1.72579	0	0	2.67025	0.85888	0.872155	0.99983
ENSG00000093167	LRRFIP2	protein_coding	0	0.729783	0	1.13804	0	1.18644	-0.474616	1
ENSG00000117713	ARID1A	protein_coding	434.26	433.332	230.362	471.752	380.085	138.475	0.148763	0.99983
ENSG00000130985	UBA1	protein_coding	91.3393	75.029	52.2759	94.3563	111.409	44.4065	-0.191382	0.99983
ENSG00000152520	PAN3	protein_coding	50.0547	27.797	12.9736	29.4506	30.6231	11.6774	0.487086	0.99983
ENSG00000164932	CTHRC1	protein_coding	0	8.92803	0	0	0	0	4.291	1
ENSG00000125779	PANK2	protein_coding	14.5408	24.5538	4.39694	27.6404	8.3106	5.34617	0.260327	0.99983
ENSG00000101445	PPP1R16B	protein_coding	20.0832	14.1823	6.78732	14.7862	11.3376	4.51721	0.511002	0.99983
ENSG00000285130	AL358113.1	protein_coding	0	1.78786	0.788081	1.95162	0	1.03807	0.0410453	1
ENSG00000198722	UNC13B	protein_coding	1.40846	1.73916	0	2.16967	0.784859	0	0.225473	0.99983
ENSG00000146802	TMEM168	protein_coding	2.90008	7.95781	4.38471	4.96384	4.48906	5.31354	0.329682	0.99983
ENSG00000137522	RNF121	protein_coding	36.4922	31.1588	34.5128	32.144	32.4497	23.9364	0.184471	0.99983
ENSG00000149564	ESAM	protein_coding	5.18506	13.3385	21.9504	0	0	0	6.07437	0.352731
ENSG00000117906	RCN2	protein_coding	1.78404	1.31127	0	0	1.65692	0	0.990933	0.99983
ENSG00000075945	KIFAP3	protein_coding	0	3.12965	0.919692	0.97609	0	0	1.84883	1
ENSG00000023734	STRAP	protein_coding	600.374	606.061	651.08	864.305	907.81	625.645	-0.435925	0.447709
ENSG00000166822	TMEM170A	protein_coding	0.905741	0	0	2.6161	1.6824	0	-2.13447	1
ENSG00000138434	ITPRID2	protein_coding	0	0	0	1.75595	0	0	-4.02785	1
ENSG00000162191	UBXN1	protein_coding	315.923	483.011	407.737	348.303	476.678	522.308	0.0733427	0.99983
ENSG00000071994	PDCD2	protein_coding	1.94827	4.81143	1.76738	7.8782	3.61888	3.6317	-0.629249	0.99983
ENSG00000102900	NUP93	protein_coding	8.62079	6.7698	9.6726	17.0368	11.167	7.6445	-0.750951	0.99983
ENSG00000168734	PKIG	protein_coding	5.11637	8.42358	8.35443	0	0	0	5.37419	1
ENSG00000254996	ANKHD1-EIF4EBP3	protein_coding	0.664926	0.456139	0.201064	0.426787	0.823395	0.79453	-0.0497345	1
ENSG00000110917	MLEC	protein_coding	1.56781	0	2.13338	0	5.09634	2.24808	-1.6271	0.99983
ENSG00000123136	DDX39A	protein_coding	21.5675	23.5379	35.5729	36.4958	40.6683	43.1083	-0.655986	0.99983
ENSG00000150753	CCT5	protein_coding	3.13298	4.60548	7.71429	0	0	0	5.75895	0.504725
ENSG00000062194	GPBP1	protein_coding	638.647	433.698	708.805	784.929	703.221	688.213	-0.355997	0.744902
ENSG00000179195	ZNF664	protein_coding	0	2.04777	0	0	2.21791	0	-0.00226766	1
ENSG00000196504	PRPF40A	protein_coding	199.786	255.954	216.525	238.465	186.779	206.033	0.225266	0.99983
ENSG00000125944	HNRNPR	protein_coding	159.094	127.494	109.495	133.851	129.389	117.398	0.240235	0.99983
ENSG00000172531	PPP1CA	protein_coding	92.3309	95.9878	80.3046	98.9757	117.577	73.0209	-0.0841376	0.99983
ENSG00000114767	RRP9	protein_coding	0	0	0	0	113.988	62.182	-7.45193	0.123578
ENSG00000071054	MAP4K4	protein_coding	2.10969	0	0	1.82806	3.13497	2.11755	-1.14085	0.99983
ENSG00000134480	CCNH	protein_coding	10.9694	10.8534	8.03735	17.4666	13.3225	7.86453	-0.373663	0.99983
ENSG00000117266	CDK18	protein_coding	1.84702	2.28069	0	3.55656	1.71541	0	-0.22228	0.99983
ENSG00000079277	MKNK1	protein_coding	0	3.21756	0	6.92419	0	3.13854	-0.938058	0.99983
ENSG00000126016	AMOT	protein_coding	2.3744	2.13785	0	0.857264	1.65391	0.425581	0.955284	0.99983
ENSG00000070367	EXOC5	protein_coding	24.0766	27.0649	26.0627	20.8431	23.6764	14.7958	0.318847	0.99983
ENSG00000146247	PHIP	protein_coding	9.42973	10.9381	6.37679	8.08839	6.84701	5.77726	0.570632	0.99983
ENSG00000146007	ZMAT2	protein_coding	45.7725	47.0998	117.871	96.6677	74.0514	171.493	-0.755107	0.99983
ENSG00000101558	VAPA	protein_coding	672.056	591.659	613.706	627.822	616.474	404.164	0.14064	0.99983
ENSG00000198033	TUBA3C	protein_coding	48.1121	18.7786	46.6552	65.4891	57.0104	92.7766	-0.759604	0.99983
ENSG00000092931	MFSD11	protein_coding	60.9108	65.4365	9.03552	88.8882	81.4759	9.61288	-0.310015	0.99983
ENSG00000205423	CNEP1R1	protein_coding	62.8131	52.2048	74.514	37.2157	56.6545	45.4668	0.40506	0.99983
ENSG00000146731	CCT6A	protein_coding	31.4932	44.5589	33.3308	40.4283	33.5147	27.7534	0.165796	0.99983
ENSG00000153310	FAM49B	protein_coding	28.7377	19.3349	11.0295	15.1643	22.8405	10.4999	0.449021	0.99983
ENSG00000157350	ST3GAL2	protein_coding	1.8126	1.06581	1.17451	1.24653	2.64541	0	-0.330187	0.99983
ENSG00000102390	PBDC1	protein_coding	0	101.109	180.17	98.6287	116.5	127.405	-0.950697	0.99983
ENSG00000187147	RNF220	protein_coding	5.99134	6.96921	6.61662	9.02875	3.8709	4.10872	0.138525	0.99983
ENSG00000102678	FGF9	protein_coding	4.16316	1.07097	3.30456	0	0.966628	0	2.51725	1
ENSG00000176986	SEC24C	protein_coding	9.42796	10.6715	8.12501	10.4387	14.4477	7.4353	-0.19207	0.99983
ENSG00000197329	PELI1	protein_coding	7.40179	8.25113	25.1797	11.2834	12.603	20.7846	-0.490959	0.99983
ENSG00000198756	COLGALT2	protein_coding	4.20243	1.33055	0	2.48987	1.50115	5.56232	0.587367	0.99983
ENSG00000126107	HECTD3	protein_coding	3.98012	4.09553	7.6725	7.185	9.70334	3.92362	-0.948859	0.99983
ENSG00000197312	DDI2	protein_coding	0	7.46263	0	0	0	0	6.83594	0.338009
ENSG00000095906	NUBP2	protein_coding	1.53026	4.19902	0.925455	0	0	0	5.14252	1
ENSG00000105778	AVL9	protein_coding	20.8545	29.1986	5.27231	26.9906	21.5911	9.68178	0.168757	0.99983
ENSG00000139631	CSAD	protein_coding	0	0	0	0	5.87232	0	-4.68248	1
ENSG00000144357	UBR3	protein_coding	6.51975	9.80519	3.41217	11.1057	6.05518	2.87651	0.059222	0.99983
ENSG00000103429	BFAR	protein_coding	4.71112	4.24177	4.27372	16.4423	2.73464	2.11102	-0.960961	0.99983
ENSG00000137073	UBAP2	protein_coding	22.5727	21.0268	23.9258	19.6738	21.4057	14.6503	0.20345	0.99983
ENSG00000130309	COLGALT1	protein_coding	2.0833	2.67964	3.30728	0	0	1.86702	4.83864	1
ENSG00000068305	MEF2A	protein_coding	18.2195	4.12451	9.25562	14.7348	15.5675	9.66618	-0.333525	0.99983
ENSG00000100364	KIAA0930	protein_coding	1.76303	1.29582	0.456954	1.21244	1.6374	0	0.214633	0.99983
ENSG00000196923	PDLIM7	protein_coding	0	8.24869	3.63599	0	0	0	5.51373	1
ENSG00000185359	HGS	protein_coding	0.922631	1.26585	0.55798	0.296098	0.856888	0	1.03379	1
ENSG00000165355	FBXO33	protein_coding	434.865	307.976	262.003	293.834	240.259	214.111	0.594498	0.409361
ENSG00000085832	EPS15	protein_coding	6.49831	11.6138	11.79	16.4644	19.694	13.7316	-0.875474	0.99983
ENSG00000106245	BUD31	protein_coding	481.507	365.313	656.65	602.767	488.659	625.656	-0.246596	0.99983
ENSG00000076706	MCAM	protein_coding	0.679977	4.19817	2.7758	0	0	0	5.50132	1
ENSG00000186566	GPATCH8	protein_coding	23.5831	20.0003	15.9864	23.7035	10.831	18.2085	0.463616	0.99983
ENSG00000105223	PLD3	protein_coding	13.1376	17.0234	13.2421	15.928	25.3068	17.0937	-0.335589	0.99983
ENSG00000168952	STXBP6	protein_coding	0	0	0	1.80698	0	1.12132	-3.80547	1
ENSG00000129472	RAB2B	protein_coding	49.1069	19.4905	23.5466	37.1481	24.7585	36.2131	0.264166	0.99983
ENSG00000091140	DLD	protein_coding	25.7186	19.8483	25.1255	26.6663	26.6421	22.6941	-0.109391	0.99983
ENSG00000147905	ZCCHC7	protein_coding	3.16056	2.60177	2.2937	3.65153	1.76121	0	0.217385	0.99983
ENSG00000102125	TAZ	protein_coding	3.79966	5.21312	2.68091	4.87767	9.80253	0	-0.59079	0.99983
ENSG00000166444	ST5	protein_coding	0	1.09237	1.28403	0	0	0	4.291	1
ENSG00000170515	PA2G4	protein_coding	1848.14	1621.04	1424.62	2359.59	2313.48	1765.68	-0.311475	0.275184
ENSG00000115053	NCL	protein_coding	26.2738	31.2243	23.8344	70.9001	90.7329	57.3068	-1.37368	0.0425555
ENSG00000123472	ATPAF1	protein_coding	18.6688	24.6987	27.0161	15.4063	27.6591	20.3955	0.124485	0.99983
ENSG00000166598	HSP90B1	protein_coding	36.5476	23.2281	27.3036	51.7463	43.9267	36.2214	-0.561056	0.99983
ENSG00000161526	SAP30BP	protein_coding	20.7878	32.2456	40.2488	35.8464	31.9855	50.0501	-0.229999	0.99983
ENSG00000165209	STRBP	protein_coding	89.178	50.1984	36.9257	70.0037	59.1597	41.8814	0.225675	0.99983
ENSG00000204590	GNL1	protein_coding	1.45928	0.900961	2.11808	3.09095	0	0	-0.246956	0.99983
ENSG00000187531	SIRT7	protein_coding	0	2.53985	1.86592	0	1.1462	1.76962	1.26145	1
ENSG00000241685	ARPC1A	protein_coding	50.1013	82.9896	47.6668	76.473	85.1182	63.0791	-0.1573	0.99983
ENSG00000136631	VPS45	protein_coding	0	1.5649	0	0	2.11866	3.81618	-0.324643	1
ENSG00000116120	FARSB	protein_coding	0	4.22456	0	0	0	0	5.16574	1
ENSG00000132463	GRSF1	protein_coding	12.3952	6.04165	2.07133	9.42149	10.6031	1.87088	-0.00800042	0.99983
ENSG00000130734	ATG4D	protein_coding	2.21545	0	0	6.399	0	1.58836	-1.40138	1
ENSG00000171735	CAMTA1	protein_coding	8.15396	5.244	12.02	2.45328	5.91636	6.7594	0.782622	0.99983
ENSG00000178177	LCORL	protein_coding	5.94419	5.59229	9.39803	7.1946	6.3093	3.65287	-0.106592	0.99983
ENSG00000111011	RSRC2	protein_coding	106.476	75.1208	86.9052	92.79	89.5093	89.1642	0.110837	0.99983
ENSG00000166860	ZBTB39	protein_coding	0	2.48555	0	2.32561	5.23456	0	-1.47864	0.99983
ENSG00000225830	ERCC6	protein_coding	7.69154	6.59548	2.45502	6.30822	11.3766	6.22927	-0.197675	0.99983
ENSG00000167468	GPX4	protein_coding	9.99859	30.8656	26.0771	0	0	0	6.68508	0.119331
ENSG00000078618	NRDC	protein_coding	13.0398	11.8845	6.08357	10.4024	8.9965	9.08178	0.482036	0.99983
ENSG00000172292	CERS6	protein_coding	1.04546	1.43437	0.632264	0	2.26559	0	0.225929	1
ENSG00000175634	RPS6KB2	protein_coding	4.33946	8.93059	8.26679	6.68475	6.4484	3.7334	0.141346	0.99983
ENSG00000184432	COPB2	protein_coding	138.826	145.088	96.6358	179.109	185.18	100.199	-0.240284	0.99983
ENSG00000111669	TPI1	protein_coding	35.5144	82.7055	137.347	0	0	0	8.63463	9.95073e-05
ENSG00000197024	ZNF398	protein_coding	4.00285	0	0	0	4.83291	0	-0.200724	0.99983
ENSG00000169976	SF3B5	protein_coding	362.052	308.578	358.296	418.998	397.391	456.219	-0.165138	0.99983
ENSG00000110955	ATP5F1B	protein_coding	1772.46	1572.1	1324.58	2134.21	2211.64	1651.51	-0.260139	0.728681
ENSG00000170456	DENND5B	protein_coding	4.44808	3.20394	4.23686	2.99778	2.68523	3.02959	0.546938	0.99983
ENSG00000015676	NUDCD3	protein_coding	1.02027	1.04986	1.15694	0.982305	0	0	1.2225	1
ENSG00000112996	MRPS30	protein_coding	17.5576	14.2853	12.5938	21.6216	20.8572	9.07499	-0.297793	0.99983
ENSG00000103495	MAZ	protein_coding	0	2.95737	2.60719	0	4.67116	0	-0.547219	1
ENSG00000156860	FBRS	protein_coding	4.89708	12.2378	2.53852	3.70451	7.47193	2.00626	0.735369	0.99983
ENSG00000086666	ZFAND6	protein_coding	221.342	231.791	356.716	311.642	279.248	291.05	-0.261645	0.99983
ENSG00000164087	POC1A	protein_coding	29.9611	36.5392	15.0997	36.3248	45.3465	30.232	-0.178276	0.99983
ENSG00000134001	EIF2S1	protein_coding	1289.21	1138.2	1481.9	1345.35	1420.25	1580.96	-0.0708331	0.99983
ENSG00000176435	CLEC14A	protein_coding	7.23036	6.20002	14.2113	0	0	0	5.11965	1
ENSG00000108848	LUC7L3	protein_coding	114.756	78.829	74.278	110.784	100.53	66.4865	-0.00945075	0.99983
ENSG00000109466	KLHL2	protein_coding	1.2845	3.30436	5.8262	3.09174	6.56133	4.60459	-0.9561	0.99983
ENSG00000143294	PRCC	protein_coding	29.1328	26.7885	16.3066	25.6615	23.0272	14.6651	0.319855	0.99983
ENSG00000006607	FARP2	protein_coding	1.40471	0.722725	1.91144	2.02866	1.95693	0.503554	-0.791211	0.99983
ENSG00000178307	TMEM11	protein_coding	139.553	122.413	123.138	160.057	148.732	198.465	-0.118104	0.99983
ENSG00000101361	NOP56	protein_coding	444.525	420.697	302.44	601.727	410.01	441.87	-0.101703	0.99983
ENSG00000116161	CACYBP	protein_coding	22.4375	13.515	23.8294	26.8714	34.5617	25.503	-0.661449	0.99983
ENSG00000107864	CPEB3	protein_coding	6.05436	8.52516	5.49225	13.4989	17.1648	2.74147	-0.953601	0.99983
ENSG00000112339	HBS1L	protein_coding	1.36584	1.87393	1.44554	1.09584	1.47994	1.46886	0.449134	0.99983
ENSG00000023171	GRAMD1B	protein_coding	0	2.95381	2.29769	4.55204	3.92062	2.30017	-1.3794	0.99983
ENSG00000169251	NMD3	protein_coding	574.229	409.03	566.519	634.69	601.661	595.617	-0.213857	0.99983
ENSG00000164438	TLX3	protein_coding	8.22488	0	0	0	7.63882	0	0.178335	1
ENSG00000116793	PHTF1	protein_coding	3.51938	1.81072	0.638525	4.40493	1.6343	0.504643	-0.0542695	0.99983
ENSG00000163882	POLR2H	protein_coding	319.234	241.004	297.599	310.443	273.394	419.795	0.0588028	0.99983
ENSG00000081026	MAGI3	protein_coding	0.599809	0.308601	0	0.577487	0.557069	0.430032	-0.206207	1
ENSG00000170085	SIMC1	protein_coding	0.911631	0.938067	7.44293	0.877705	2.11668	5.22874	-0.586594	1
ENSG00000251184	AL672142.1	protein_coding	0	6.86923	0	12.8544	18.5999	0	-2.07541	1
ENSG00000018510	AGPS	protein_coding	9.12414	14.0831	5.17314	9.88266	10.3277	6.33711	0.322386	0.99983
ENSG00000075391	RASAL2	protein_coding	3.77471	2.58945	1.28409	1.66569	1.16858	1.80418	1.28743	0.99983
ENSG00000143862	ARL8A	protein_coding	7.66601	0	0	0	3.55988	0	1.17782	1
ENSG00000183474	GTF2H2C	protein_coding	10.1095	8.54501	5.24049	8.6904	6.37118	9.05996	0.4306	0.99983
ENSG00000117450	PRDX1	protein_coding	362.402	296.948	550.97	247.149	230.619	564.155	0.5831	0.928854
ENSG00000101000	PROCR	protein_coding	5.9479	32.132	48.561	0	0	0	6.33648	0.275184
ENSG00000143315	PIGM	protein_coding	0	1.47574	0.650501	0.690391	0	0	1.26351	1
ENSG00000134265	NAPG	protein_coding	2.70896	8.36254	4.50532	3.47753	5.45118	1.61849	0.433626	0.99983
ENSG00000143771	CNIH4	protein_coding	17.8472	16.8343	17.9891	19.0922	8.74817	29.5008	0.445914	0.99983
ENSG00000187514	PTMA	protein_coding	337.648	312.08	253.442	429.368	452.345	311.164	-0.322556	0.99983
ENSG00000109079	TNFAIP1	protein_coding	38.2824	22.7008	11.1836	31.2354	30.7336	21.8642	0.0915494	0.99983
ENSG00000175470	PPP2R2D	protein_coding	7.5101	6.67408	4.33544	12.1606	5.0727	3.67115	-0.151444	0.99983
ENSG00000272333	KMT2B	protein_coding	1.71843	0	1.11349	0.472709	2.50797	2.64006	-0.712853	0.99983
ENSG00000153066	TXNDC11	protein_coding	50.562	53.8431	4.8001	52.0766	40.4067	5.05818	0.298339	0.99983
ENSG00000198860	TSEN15	protein_coding	3.95943	0	7.18364	0	0	0	5.62044	0.99765
ENSG00000125744	RTN2	protein_coding	7.81963	5.63247	1.41873	5.27004	7.98868	2.80314	0.131701	0.99983
ENSG00000116874	WARS2	protein_coding	0	3.3748	0	0	7.91959	0	-1.1186	0.99983
ENSG00000102030	NAA10	protein_coding	151.426	121.503	149.268	107.369	124.897	122.674	0.347904	0.99983
ENSG00000173812	EIF1	protein_coding	7773.56	8173.85	6792.78	6408	6453.12	6683.3	0.430209	0.00269785
ENSG00000117519	CNN3	protein_coding	4.53359	23.3253	27.1436	13.9676	9.2632	10.4011	0.40043	0.99983
ENSG00000139697	SBNO1	protein_coding	62.3592	45.734	40.7301	74.4478	72.8686	47.7973	-0.32994	0.99983
ENSG00000204120	GIGYF2	protein_coding	17.4922	13.3544	5.9719	16.8413	16.2458	10.788	0.0161652	0.99983
ENSG00000115524	SF3B1	protein_coding	982.704	804.132	748.63	981.994	967.491	776.859	-0.00825878	0.99983
ENSG00000160888	IER2	protein_coding	0	5.90321	3.7173	0	0	0	4.51354	1
ENSG00000102879	CORO1A	protein_coding	2.59022	0	1.87979	0	0.962262	0	1.49981	1
ENSG00000018408	WWTR1	protein_coding	1.19976	5.24684	4.35348	0	5.29278	3.44066	0.390285	0.99983
ENSG00000143570	SLC39A1	protein_coding	2.23441	6.89761	3.37827	4.30252	0	0	1.24311	0.99983
ENSG00000143179	UCK2	protein_coding	13.3685	10.4101	6.55531	22.2633	14.4293	12.9521	-0.502917	0.99983
ENSG00000121481	RNF2	protein_coding	261.642	242.639	366.282	265.589	276.599	278.829	0.0135345	0.99983
ENSG00000137776	SLTM	protein_coding	280.171	283.216	246.882	302.72	298.322	239.361	0.0263529	0.99983
ENSG00000174243	DDX23	protein_coding	4.18473	2.39227	2.109	4.92433	3.88655	0	-0.304132	0.99983
ENSG00000171862	PTEN	protein_coding	185.111	181.096	63.6956	196.44	150.96	68.9727	0.198799	0.99983
ENSG00000104381	GDAP1	protein_coding	5.00798	0	3.40726	0	2.32557	5.38569	1.1776	1
ENSG00000164258	NDUFS4	protein_coding	58.0338	66.3518	31.1975	0	47.9098	78.5914	1.47039	0.99983
ENSG00000125834	STK35	protein_coding	233.19	240.332	65.6041	231.261	246.73	69.0432	0.105254	0.99983
ENSG00000137818	RPLP1	protein_coding	309.605	400.823	295.642	188.263	257.276	234.766	0.791072	0.251816
ENSG00000127804	METTL16	protein_coding	12.7102	10.463	7.43052	10.6056	9.18129	12.1501	0.34739	0.99983
ENSG00000269858	EGLN2	protein_coding	12.6669	9.87439	16.3657	9.239	13.5468	9.35669	0.0963358	0.99983
ENSG00000187109	NAP1L1	protein_coding	307.503	293.733	252.727	265.835	275.692	290.288	0.269327	0.561658
ENSG00000172878	METAP1D	protein_coding	18.5461	35.2763	21.4126	31.9242	39.1468	26.1903	-0.278479	0.99983
ENSG00000167325	RRM1	protein_coding	27.4217	16.5621	23.2535	43.0455	31.0042	26.9256	-0.63223	0.99983
ENSG00000171100	MTM1	protein_coding	6.28335	9.05178	12.54	6.65447	10.5041	4.50484	-0.0454794	0.99983
ENSG00000162630	B3GALT2	protein_coding	1.42243	0	0	2.73899	0	0	-0.817349	1
ENSG00000095015	MAP3K1	protein_coding	3.25978	1.67715	3.54855	3.76616	5.14675	1.63597	-0.742615	0.99983
ENSG00000165494	PCF11	protein_coding	14.9613	6.00151	16.5628	18.0667	24.4933	7.63582	-0.91445	0.99983
ENSG00000132716	DCAF8	protein_coding	14.6342	19.8499	7.54288	16.0109	18.2248	9.53813	0.130934	0.99983
ENSG00000118496	FBXO30	protein_coding	11.9883	9.75399	26.05	16.1053	25.3753	14.7914	-0.820479	0.99983
ENSG00000108523	RNF167	protein_coding	81.8448	67.1853	52.5562	78.799	81.1374	73.8426	0.015224	0.99983
ENSG00000172269	DPAGT1	protein_coding	11.9479	10.3273	19.5095	6.44182	10.6527	13.0204	0.493207	0.99983
ENSG00000132522	GPS2	protein_coding	0	0	0	0	4.55213	0	-3.80799	1
ENSG00000277791	PSMB3	protein_coding	784.24	1193.8	976.009	798.735	890.885	724.897	0.349681	0.99983
ENSG00000150527	MIA2	protein_coding	2.39434	0	0	4.14942	0	0	-0.667479	0.99983
ENSG00000085788	DDHD2	protein_coding	16.5068	14.5238	1.73615	9.67373	10.2204	2.40122	0.758738	0.99983
ENSG00000116337	AMPD2	protein_coding	1.84216	1.51647	0	0	2.39526	0	0.578215	1
ENSG00000135441	BLOC1S1	protein_coding	195.045	305.755	243.287	187.786	254.738	247.993	0.298303	0.99983
ENSG00000125485	DDX31	protein_coding	0	0	7.01676	0	11.4095	0	-5.97797	0.68271
ENSG00000125037	EMC3	protein_coding	696.741	719.985	524.834	782.898	798.576	534.693	-0.0392563	0.99983
ENSG00000092068	SLC7A8	protein_coding	0.842395	1.73365	0	0.811046	0	0	1.82095	1
ENSG00000116809	ZBTB17	protein_coding	2.38056	1.83719	1.07977	4.58394	1.10547	0	-0.29803	0.99983
ENSG00000184863	RBM33	protein_coding	2.30587	3.16365	0	5.73516	3.21235	1.79096	-0.58026	0.99983
ENSG00000159459	UBR1	protein_coding	0	4.96926	0	2.2024	2.36058	0	0.262379	0.99983
ENSG00000164978	NUDT2	protein_coding	18.8138	26.6191	17.067	38.4914	43.6829	16.8606	-0.734414	0.99983
ENSG00000105298	CACTIN	protein_coding	1.27273	1.74618	3.07883	2.85918	0.788026	0.91248	-0.135144	1
ENSG00000002586	CD99	protein_coding	6.23317	13.8968	20.2618	0	0	0	6.92749	0.0593607
ENSG00000106089	STX1A	protein_coding	0	0	0	5.92076	0	1.46965	-4.39041	1
ENSG00000140632	GLYR1	protein_coding	62.8985	50.8191	36.7712	52.932	65.3401	38.0802	0.0578246	0.99983
ENSG00000180008	SOCS4	protein_coding	5.01526	6.26656	6.82444	8.62254	6.32143	5.65036	-0.28002	0.99983
ENSG00000139675	HNRNPA1L2	protein_coding	610.617	522.342	615.658	839.342	1113.72	1124.78	-0.671601	0.311347
ENSG00000165219	GAPVD1	protein_coding	19.8168	12.0062	7.39237	16.2263	12.5565	6.10794	0.262848	0.99983
ENSG00000139546	TARBP2	protein_coding	43.1877	40.6309	34.1408	61.1827	77.9286	45.118	-0.615358	0.99983
ENSG00000132915	PDE6A	protein_coding	2.38152	0	0	0	0	0	4.42796	1
ENSG00000121775	TMEM39B	protein_coding	43.46	34.4718	26.2833	70.6094	43.7268	7.1405	-0.429365	0.99983
ENSG00000015153	YAF2	protein_coding	3.95772	5.03072	4.43504	4.70701	4.54058	3.50512	0.0810644	0.99983
ENSG00000023909	GCLM	protein_coding	23.2528	12.9206	2.95315	21.492	28.0747	4.00106	-0.344051	0.99983
ENSG00000198925	ATG9A	protein_coding	866.415	928.916	87.2228	1014.69	892.985	98.4229	0.0343039	0.99983
ENSG00000173065	FAM222B	protein_coding	85.1199	17.8944	48.9872	58.1596	55.6783	21.6546	-0.0383266	0.99983
ENSG00000123560	PLP1	protein_coding	0	0	0	0.798123	1.92476	0	-4.02969	1
ENSG00000178718	RPP25	protein_coding	23.1732	20.4387	32.2833	20.7172	26.1338	56.9622	0.0117055	0.99983
ENSG00000109919	MTCH2	protein_coding	345.095	527.245	380.592	337.312	471.809	424.499	0.227935	0.99983
ENSG00000154832	CXXC1	protein_coding	0	1.20239	0	5.62511	1.62787	1.25664	-2.44614	1
ENSG00000170522	ELOVL6	protein_coding	258.322	265.457	293.943	162.476	224.178	229.087	0.553284	0.393801
ENSG00000105568	PPP2R1A	protein_coding	34.0401	37.8294	23.4686	53.7483	33.5115	29.286	-0.153218	0.99983
ENSG00000042753	AP2S1	protein_coding	121.431	131.047	114.187	68.4363	89.3975	102.985	0.7943	0.99983
ENSG00000134686	PHC2	protein_coding	7.60822	7.30693	1.84049	2.93003	4.71073	0.727294	1.07768	0.99983
ENSG00000101464	PIGU	protein_coding	28.9188	47.9957	25.3876	22.4537	26.8581	34.7784	0.763205	0.99983
ENSG00000182985	CADM1	protein_coding	24.5079	33.2319	38.4393	39.4734	42.7577	40.8892	-0.38897	0.99983
ENSG00000077092	RARB	protein_coding	3.41276	10.5352	6.81099	0	10.7766	3.42548	0.475399	0.99983
ENSG00000123066	MED13L	protein_coding	3.2417	2.57127	1.04151	2.40582	2.50893	0	0.358757	0.99983
ENSG00000100575	TIMM9	protein_coding	81.9747	60.5132	96.9963	82.3555	77.7886	70.2704	-0.051202	0.99983
ENSG00000158571	PFKFB1	protein_coding	2.32785	4.79072	0	12.3267	5.40496	0	-1.18137	0.99983
ENSG00000167004	PDIA3	protein_coding	495.592	508.733	853.604	615.861	479.156	845.21	-0.00166142	0.99983
ENSG00000105677	TMEM147	protein_coding	17.0234	5.38987	5.93958	5.04305	10.9457	12.2049	0.5866	0.99983
ENSG00000131143	COX4I1	protein_coding	7.88232	7.57017	10.4874	0	0	0	6.52061	0.143939
ENSG00000101974	ATP11C	protein_coding	52.8049	28.395	38.6309	26.5679	52.8391	42.9876	0.136339	0.99983
ENSG00000140548	ZNF710	protein_coding	39.3335	56.041	16.011	72.8264	90.3902	13.7385	-0.655392	0.99983
ENSG00000084073	ZMPSTE24	protein_coding	155.557	155.537	119.814	210.523	241.242	177.811	-0.420699	0.99983
ENSG00000122870	BICC1	protein_coding	4.06106	0	0	0	1.37152	0.529376	1.63674	1
ENSG00000145687	SSBP2	protein_coding	16.7719	20.4798	12.9833	15.2866	25.1306	22.1253	-0.00292123	0.99983
ENSG00000089009	RPL6	protein_coding	10.7813	11.094	22.1344	0	0	0	6.91201	0.0538327
ENSG00000198563	DDX39B	protein_coding	34.9321	35.5745	198.627	47.1543	4.01357	10.3276	0.605282	0.99983
ENSG00000118217	ATF6	protein_coding	2.56703	1.32074	0.873263	0	2.38412	0.460108	0.791356	0.99983
ENSG00000160633	SAFB	protein_coding	0	0	0.976029	2.76235	0	0	-4.22048	1
ENSG00000164924	YWHAZ	protein_coding	164.845	159.308	196.89	210.667	196.646	120.088	-0.209479	0.99983
ENSG00000198740	ZNF652	protein_coding	4.86921	10.3155	0.779494	4.688	5.85232	1.64281	0.650178	0.99983
ENSG00000138757	G3BP2	protein_coding	1350.05	1195.44	908.252	1410.41	1130.85	879.008	0.12348	0.99983
ENSG00000099797	TECR	protein_coding	2.99437	4.84188	8.92517	3.29478	10.7267	8.89391	-0.73017	0.99983
ENSG00000140326	CDAN1	protein_coding	6.48449	7.14914	0	4.01347	4.73192	2.6566	0.758664	0.99983
ENSG00000159131	GART	protein_coding	0.651115	2.00999	1.77199	2.19409	3.0236	1.16704	-0.847905	0.99983
ENSG00000011304	PTBP1	protein_coding	21.2635	16.976	5.3212	27.5316	20.4294	3.94264	-0.205492	0.99983
ENSG00000114126	TFDP2	protein_coding	11.0294	4.36508	8.8509	9.39366	8.86454	6.69096	-0.134402	0.99983
ENSG00000156471	PTDSS1	protein_coding	9.91511	20.4053	5.99637	17.1035	25.7073	10.0705	-0.377147	0.99983
ENSG00000100060	MFNG	protein_coding	3.32682	4.27912	9.05384	0	0	0	4.83864	1
ENSG00000146085	MMUT	protein_coding	0	0	4.80528	8.92491	0	0.949433	-5.02786	1
ENSG00000013374	NUB1	protein_coding	89.072	73.8998	85.8788	105.513	106.113	121.367	-0.259349	0.99983
ENSG00000165724	ZMYND19	protein_coding	41.1423	33.6512	0	33.5172	23.5143	3.78166	0.513358	0.99983
ENSG00000153201	RANBP2	protein_coding	46.1634	50.2466	30.3379	57.0877	37.348	40.8929	0.155789	0.99983
ENSG00000038532	CLEC16A	protein_coding	0	1.45141	1.46234	0	0	1.01126	4.51354	1
ENSG00000166478	ZNF143	protein_coding	150.615	152.522	106.269	216.364	182.069	169.688	-0.272537	0.99983
ENSG00000102054	RBBP7	protein_coding	882.437	784.38	1108.63	1005.06	979.032	1007.36	-0.132853	0.99983
ENSG00000198888	MT-ND1	protein_coding	34.3139	48.8894	45.4949	0	0	94.6205	6.62506	0.116939
ENSG00000072736	NFATC3	protein_coding	8.31007	4.42295	3.63929	13.2427	5.05657	6.98511	-0.397456	0.99983
ENSG00000112096	SOD2	protein_coding	5.22156	6.16312	3.90087	6.80156	4.84949	3.41327	0.0921211	0.99983
ENSG00000173113	TRMT112	protein_coding	27.9514	6.39155	26.765	0	0	0	6.09633	0.364931
ENSG00000129194	SOX15	protein_coding	5.16736	8.86201	0	11.6085	7.9986	3.70473	-0.354048	0.99983
ENSG00000174851	YIF1A	protein_coding	11.8368	0	1.95234	0	0	0	5.07995	1
ENSG00000139131	YARS2	protein_coding	7.05187	6.04697	0	5.65786	17.465	0	-0.715665	0.99983
ENSG00000121542	SEC22A	protein_coding	37.5505	41.9514	26.2781	26.3401	44.8391	27.691	0.272976	0.99983
ENSG00000119596	YLPM1	protein_coding	10.9823	11.8223	11.8019	12.6883	17.575	8.23715	-0.292563	0.99983
ENSG00000175792	RUVBL1	protein_coding	14.7841	15.2128	30.4212	29.5093	22.103	36.9688	-0.659395	0.99983
ENSG00000082146	STRADB	protein_coding	8.73697	5.72111	3.60263	3.82356	10.3274	0	0.133992	0.99983
ENSG00000214575	CPEB1	protein_coding	10.7509	7.58584	3.90111	5.02754	7.13204	7.48763	0.703957	0.99983
ENSG00000163697	APBB2	protein_coding	0.973832	0	0.706735	0.750073	0.361777	0.279275	-0.0815693	1
ENSG00000006282	SPATA20	protein_coding	0	3.40565	0	0	0	0	4.51354	1
ENSG00000149554	CHEK1	protein_coding	15.8393	17.3172	17.9609	11.9139	8.73444	11.7108	0.807697	0.99983
ENSG00000147140	NONO	protein_coding	365.253	417.551	344.751	607.372	644.354	305.968	-0.557275	0.0796852
ENSG00000086015	MAST2	protein_coding	9.9321	10.5498	2.90644	12.9556	6.24878	4.36436	0.222388	0.99983
ENSG00000102858	MGRN1	protein_coding	0.991024	1.52964	0.899014	2.14682	1.84082	1.2434	-0.536679	0.99983
ENSG00000197386	HTT	protein_coding	1.65711	1.70516	0	2.45452	3.55161	0	-0.722365	0.99983
ENSG00000151239	TWF1	protein_coding	5.77583	7.92442	12.2257	5.56088	14.9007	15.6437	-0.46886	0.99983
ENSG00000163736	PPBP	protein_coding	23.1681	0	0	0	0	0	5.20546	1
ENSG00000110066	KMT5B	protein_coding	25.1404	33.6904	17.7677	27.0193	24.1635	22.6353	0.324646	0.99983
ENSG00000179456	ZBTB18	protein_coding	4.52221	9.3067	0	7.46386	5.99997	7.41073	0.167383	0.99983
ENSG00000147475	ERLIN2	protein_coding	6.9324	24.0753	0	6.67441	12.6086	3.31345	0.80802	0.99983
ENSG00000105619	TFPT	protein_coding	28.4899	29.3161	29.5369	60.7372	49.1398	45.2286	-0.804147	0.99983
ENSG00000158773	USF1	protein_coding	22.6846	16.6732	20.5785	22.8804	18.0585	14.7148	0.062899	0.99983
ENSG00000106636	YKT6	protein_coding	0	9.8063	2.47004	2.62151	0	0	2.07184	0.99983
ENSG00000138663	COPS4	protein_coding	151.432	113.591	126.46	136.94	149.842	133.428	0.00153815	0.99983
ENSG00000226650	KIF4B	protein_coding	13.2296	6.51066	14.0885	6.64551	11.2185	11.5469	0.249972	0.99983
ENSG00000087087	SRRT	protein_coding	0	10.6899	6.59687	11.0022	8.68353	3.72405	-0.737971	0.99983
ENSG00000124198	ARFGEF2	protein_coding	2.76567	6.26091	2.00711	3.99412	2.82546	1.1897	0.536051	0.99983
ENSG00000185716	MOSMO	protein_coding	6.88456	3.33374	8.08225	8.96777	3.38506	3.1938	-0.148553	0.99983
ENSG00000196510	ANAPC7	protein_coding	68.0296	71.2987	70.0943	101.886	100.623	72.5584	-0.419538	0.99983
ENSG00000124733	MEA1	protein_coding	156.405	121.351	178.303	143.337	126.617	137.32	0.159713	0.99983
ENSG00000116128	BCL9	protein_coding	15.5445	18.4561	3.61572	6.9074	8.14389	3.42912	1.29455	0.962112
ENSG00000130749	ZC3H4	protein_coding	1.93334	0.795761	0	2.97823	1.43646	0	-0.57211	0.99983
ENSG00000005810	MYCBP2	protein_coding	11.5223	9.90747	7.44567	6.23062	7.18308	3.3949	0.79189	0.99983
ENSG00000167977	KCTD5	protein_coding	24.6951	15.4008	8.14631	18.0122	26.4105	12.8765	-0.0379843	0.99983
ENSG00000254999	BRK1	protein_coding	487.125	591.566	523.51	555.613	603.219	515.999	0.0167696	0.99983
ENSG00000035862	TIMP2	protein_coding	0	2.76574	0	5.60684	1.66419	1.28468	-1.24245	0.99983
ENSG00000163812	ZDHHC3	protein_coding	84.8975	99.3689	79.5768	78.4758	102.275	63.1615	0.145241	0.99983
ENSG00000011295	TTC19	protein_coding	1.25044	0.857803	0.378116	0.401303	0.774228	0	0.950079	1
ENSG00000108518	PFN1	protein_coding	3616.82	3692.96	4457.26	4088.68	3854.48	5081.45	0.000543123	0.99983
ENSG00000160014	CALM3	protein_coding	13.9787	15.3761	17.0536	17.6352	13.4303	20.7352	0.0422125	0.99983
ENSG00000143033	MTF2	protein_coding	651.888	816.73	1047.09	667.934	1091.85	1176.39	-0.145529	0.99983
ENSG00000196369	SRGAP2B	protein_coding	1.04705	0.718276	0.316613	1.00809	1.62074	0.500455	-0.46455	1
ENSG00000119396	RAB14	protein_coding	432.866	349.584	468.131	583.122	481.448	328.401	-0.324357	0.983533
ENSG00000162300	ZFPL1	protein_coding	5.66146	5.82563	5.13583	6.22945	9.0138	4.05898	-0.293506	0.99983
ENSG00000131503	ANKHD1	protein_coding	19.9621	16.106	9.87751	23.3689	18.7504	17.5645	-0.103417	0.99983
ENSG00000184481	FOXO4	protein_coding	1.33161	2.05533	1.20798	0	1.85508	0	0.965254	1
ENSG00000213619	NDUFS3	protein_coding	16.5876	12.0903	24.4523	27.2827	22.4666	29.7312	-0.675489	0.99983
ENSG00000107874	CUEDC2	protein_coding	51.0349	0	48.0114	49.1357	0	51.4962	0.179271	0.99983
ENSG00000101182	PSMA7	protein_coding	384.558	410.531	632.381	477.023	424.04	680.494	-0.0589128	0.99983
ENSG00000120705	ETF1	protein_coding	5440.57	4645.44	3115.56	5101.55	3853.47	2618.61	0.293017	0.554756
ENSG00000129515	SNX6	protein_coding	79.7252	70.59	94.1884	85.6836	100.448	146.22	-0.192256	0.99983
ENSG00000100836	PABPN1	protein_coding	90.4933	193.604	334.272	290.21	325.902	576.91	-0.991465	0.276761
ENSG00000138029	HADHB	protein_coding	61.3591	66.781	46.0285	55.6675	50.4115	54.5662	0.394124	0.99983
ENSG00000126756	UXT	protein_coding	846.455	634.762	780.544	636.203	871.429	684.154	0.0866973	0.99983
ENSG00000128594	LRRC4	protein_coding	9.74284	8.84591	7.27858	11.0356	15.4359	0	-0.396025	0.99983
ENSG00000168883	USP39	protein_coding	17.8738	7.88232	6.94899	9.83349	12.4501	13.7299	0.317599	0.99983
ENSG00000125977	EIF2S2	protein_coding	2182.8	2555.93	2148.51	2344.89	2974.41	2410.78	-0.0487852	0.99983
ENSG00000134453	RBM17	protein_coding	138.605	132.436	131.125	172.336	172.128	178.018	-0.226887	0.99983
ENSG00000077782	FGFR1	protein_coding	3.8283	3.93931	1.81912	3.68583	6.60309	0.914897	-0.293603	0.99983
ENSG00000119760	SUPT7L	protein_coding	9.50073	7.33218	5.17119	6.86037	10.1473	4.4275	0.0968151	0.99983
ENSG00000165688	PMPCA	protein_coding	8.90291	4.38139	1.40458	5.96285	6.11152	3.05271	0.250318	0.99983
ENSG00000078304	PPP2R5C	protein_coding	12.3618	13.4471	8.33046	7.31107	9.34877	10.6353	0.748397	0.99983
ENSG00000215472	RPL17-C18orf32	protein_coding	18.1539	1.69821	1.49713	104.87	114.957	60.3442	-3.36012	0.0551464
ENSG00000114354	TFG	protein_coding	258.81	168.007	253.123	246.745	236.143	239.915	-0.0624706	0.99983
ENSG00000166847	DCTN5	protein_coding	3.58126	4.09457	1.80487	3.25643	3.69564	3.13815	0.261792	0.99983
ENSG00000048028	USP28	protein_coding	7.94214	6.35635	0.800529	8.07139	7.37622	0	0.00702032	0.99983
ENSG00000101901	ALG13	protein_coding	30.8182	39.6398	23.7634	17.5061	26.9049	13.6989	0.782062	0.99983
ENSG00000188229	TUBB4B	protein_coding	844.848	676.867	569.75	1051.94	701.811	507.129	-0.0822327	0.99983
ENSG00000068615	REEP1	protein_coding	6.47467	0	7.83138	9.14278	24.855	12.0692	-2.30386	0.99765
ENSG00000184708	EIF4ENIF1	protein_coding	13.6467	13.6169	9.75368	15.5277	8.83359	10.0804	0.289215	0.99983
ENSG00000182944	EWSR1	protein_coding	153.955	150.624	75.151	178.341	188.15	71.6579	-0.148521	0.99983
ENSG00000106415	GLCCI1	protein_coding	15.0311	15.0897	7.9818	19.4133	9.87419	10.7765	0.168766	0.99983
ENSG00000111266	DUSP16	protein_coding	19.4597	12.0144	5.45638	17.0323	19.0589	5.83431	-0.0841179	0.99983
ENSG00000261456	TUBB8	protein_coding	1.69299	6.96832	1.5358	7.33492	5.50323	6.67581	-0.433757	0.99983
ENSG00000091640	SPAG7	protein_coding	89.9914	130.015	197.906	91.8934	158.716	177.917	-0.072034	0.99983
ENSG00000172775	FAM192A	protein_coding	0	0	0	0	9.7043	0	-5.393	0.99983
ENSG00000196591	HDAC2	protein_coding	30.9397	29.8047	11.4956	37.8691	49.675	16.5186	-0.411902	0.99983
ENSG00000111737	RAB35	protein_coding	4.39616	10.3397	0	2.4186	11.0822	0	0.236282	0.99983
ENSG00000167720	SRR	protein_coding	1.5519	0	1.40782	6.72367	0	1.11263	-1.98517	1
ENSG00000145736	GTF2H2	protein_coding	5.23526	0	3.69382	6.72057	5.94271	6.67273	-1.17315	0.99983
ENSG00000198668	CALM1	protein_coding	88.9132	77.2374	167.746	93.6685	104.419	121.256	-0.137091	0.99983
ENSG00000169564	PCBP1	protein_coding	7690	7234.91	2690.74	5759.31	4867.66	2362.26	0.611025	7.59886e-05
ENSG00000145495	2022-03-06	protein_coding	10.6773	8.69796	4.03581	10.7082	10.5362	0	-0.0151943	0.99983
ENSG00000164329	TENT2	protein_coding	107.203	107.012	76.0544	121.739	124.668	100.836	-0.0829532	0.99983
ENSG00000156983	BRPF1	protein_coding	45.5113	44.7024	25.1468	55.3695	64.9396	36.1888	-0.298288	0.99983
ENSG00000125954	CHURC1-FNTB	protein_coding	24.3102	15.0091	0	8.19191	23.7068	0	0.403332	0.99983
ENSG00000125285	SOX21	protein_coding	0	9.76821	3.91435	7.4779	12.0225	1.23744	-0.86501	0.99983
ENSG00000100395	L3MBTL2	protein_coding	5.54244	3.25895	4.66873	19.4389	11.0304	6.81196	-1.66866	0.812832
ENSG00000121989	ACVR2A	protein_coding	53.6143	36.6451	17.3956	58.4011	65.4228	14.5899	-0.341887	0.99983
ENSG00000119912	IDE	protein_coding	16.218	24.8622	18.0151	27.7237	25.2065	13.7632	-0.24101	0.99983
ENSG00000136045	PWP1	protein_coding	15.2988	0	25.3076	15.5959	0	8.38761	0.0972111	0.99983
ENSG00000146463	ZMYM4	protein_coding	19.7913	18.0659	13.8997	16.9035	7.41173	10.0699	0.767812	0.99983
ENSG00000167460	TPM4	protein_coding	2.85475	5.24559	6.28928	0.196322	0.378762	0	3.93324	0.275184
ENSG00000196914	ARHGEF12	protein_coding	2.93819	2.60637	1.28674	3.70676	1.78785	1.08958	0.140792	0.99983
ENSG00000164815	ORC5	protein_coding	54.8859	71.1198	49.7901	41.1003	54.1215	65.0981	0.522359	0.99983
ENSG00000132819	RBM38	protein_coding	14.0345	11.5531	8.48763	23.4211	14.7723	0	-0.454089	0.99983
ENSG00000134758	RNF138	protein_coding	41.4329	40.5714	61.2289	54.0458	44.0664	45.9952	-0.1368	0.99983
ENSG00000140367	UBE2Q2	protein_coding	23.0597	45.423	28.6886	22.8359	66.6974	26.4522	-0.273878	0.99983
ENSG00000265241	RBM8A	protein_coding	64.6097	62.299	66.3986	50.0252	65.461	89.7284	0.251472	0.99983
ENSG00000165521	EML5	protein_coding	1.147	0	0.832405	1.54604	1.27832	0	-1.19558	0.99983
ENSG00000106263	EIF3B	protein_coding	1.39615	4.02257	0	5.37676	4.40865	0	-0.722109	0.99983
ENSG00000055163	CYFIP2	protein_coding	2.40369	1.73138	1.52637	2.31424	4.01835	1.20633	-0.50568	0.99983
ENSG00000100811	YY1	protein_coding	297.841	301.32	196.087	301.805	230.881	170.407	0.292811	0.99983
ENSG00000100911	PSME2	protein_coding	45.0858	32.6202	72.2138	37.3037	27.4793	73.2345	0.382792	0.99983
ENSG00000053372	MRTO4	protein_coding	1048.45	923.428	940.363	1131.1	1170.88	905.28	-0.105656	0.99983
ENSG00000134684	YARS	protein_coding	11.3694	13.2801	10.5926	16.2715	16.267	9.91372	-0.279816	0.99983
ENSG00000117133	RPF1	protein_coding	222.588	225.641	302.883	293.872	310.091	314.428	-0.311463	0.99983
ENSG00000171940	ZNF217	protein_coding	2.4495	0	0	0	1.13748	0	1.17782	1
ENSG00000138448	ITGAV	protein_coding	3.99077	0	1.11392	3.25114	3.13619	0	-0.578629	0.99983
ENSG00000099364	FBXL19	protein_coding	2.90714	1.79486	0	2.23916	1.61999	0.833707	0.404376	1
ENSG00000132323	ILKAP	protein_coding	0	0	0	0	3.94793	0	-4.22303	1
ENSG00000183020	AP2A2	protein_coding	3.14181	1.61646	0.712527	2.52074	4.62006	0.750838	-0.479988	0.99983
ENSG00000108788	MLX	protein_coding	9.47976	17.0707	6.9872	0	12.1059	11.0443	1.23176	0.99983
ENSG00000136156	ITM2B	protein_coding	0.710082	1.94846	1.71775	0	0	0	5.14252	1
ENSG00000185614	INKA1	protein_coding	24.4278	27.6498	19.9439	35.2781	22.6872	8.75675	-0.0281308	0.99983
ENSG00000101489	CELF4	protein_coding	0	1.2308	3.97855	0	2.96235	1.1434	-1.15593	1
ENSG00000160752	FDPS	protein_coding	6.78697	5.58702	16.0078	0	0	1.45977	5.82931	0.458422
ENSG00000147669	POLR2K	protein_coding	0	63.6338	106.725	87.1304	0	0	-0.283442	0.99983
ENSG00000121057	AKAP1	protein_coding	10.8686	14.5875	9.00213	21.8381	18.8716	10.8413	-0.553438	0.99983
ENSG00000095397	WHRN	protein_coding	1.81376	0	0	0.873131	0	0	1.18044	1
ENSG00000198938	MT-CO3	protein_coding	337.955	486.857	744.546	0	5.97854	101.534	7.20551	7.29396e-07
ENSG00000114520	SNX4	protein_coding	102.501	93.9674	55.7908	132.778	127.218	69.4797	-0.28505	0.99983
ENSG00000120963	ZNF706	protein_coding	1131.82	1207.49	892.051	1105.15	1368.18	863.338	0.036889	0.99983
ENSG00000124226	RNF114	protein_coding	6.98195	13.1714	9.50059	56.0177	64.3041	18.7714	-2.45649	0.0163784
ENSG00000132405	TBC1D14	protein_coding	4.03098	6.6366	0	3.88097	5.99	2.60101	0.230158	0.99983
ENSG00000182400	TRAPPC6B	protein_coding	0	20.6213	13.6347	20.9023	20.1632	12.7714	-0.85277	0.99983
ENSG00000284946	AC068831.7	protein_coding	6.35438	6.53864	3.20245	4.0786	12.1311	7.33984	-0.224053	0.99983
ENSG00000139197	PEX5	protein_coding	2.75881	0	0	1.77076	0	0	0.7653	1
ENSG00000185651	UBE2L3	protein_coding	3516.84	2888.83	3222.53	3023.25	2976.2	4108.99	0.211979	0.86
ENSG00000258653	AC005520.1	protein_coding	25.951	47.7853	26.0197	24.9853	19.662	25.9498	0.852397	0.99983
ENSG00000183814	LIN9	protein_coding	11.3615	15.7828	7.21468	11.4856	11.6071	11.4039	0.35554	0.99983
ENSG00000079432	CIC	protein_coding	2.92367	3.82894	0	5.62974	1.9748	0	-0.0364107	0.99983
ENSG00000005238	FAM214B	protein_coding	31.8919	41.3247	17.8586	50.0378	47.5373	11.009	-0.291874	0.99983
ENSG00000185627	PSMD13	protein_coding	117.259	108.116	58.9788	116.808	133.165	65.7568	-0.0326182	0.99983
ENSG00000092871	RFFL	protein_coding	0	0	0	0	1.92729	0	-4.03038	1
ENSG00000084693	AGBL5	protein_coding	7.64231	0	0	3.67895	0	3.42446	1.17949	0.99983
ENSG00000136824	SMC2	protein_coding	10.1404	0	11.3217	8.26101	13.0401	12.5829	-0.978285	0.99983
ENSG00000071894	CPSF1	protein_coding	3.33231	2.14309	1.51146	3.2083	1.93429	0	0.212563	0.99983
ENSG00000198176	TFDP1	protein_coding	43.135	39.5311	27.5134	43.4764	33.8018	22.2277	0.219178	0.99983
ENSG00000164603	BMT2	protein_coding	3.69548	0	0	0	2.2881	1.76631	0.762894	1
ENSG00000157600	TMEM164	protein_coding	11.1163	24.8494	9.73647	23.6195	15.3083	6.04605	0.0185967	0.99983
ENSG00000095002	MSH2	protein_coding	0	0	0	1.93978	1.8712	0	-5.68127	0.464683
ENSG00000147533	GOLGA7	protein_coding	53.0382	50.378	38.8613	47.1364	48.3116	40.9507	0.234226	0.99983
ENSG00000110442	COMMD9	protein_coding	1.53119	2.36338	1.38903	2.94841	4.97728	0	-0.909188	0.99983
ENSG00000170540	ARL6IP1	protein_coding	51.7729	69.3294	55.3299	0	70.4789	68.6437	0.876733	0.99983
ENSG00000107929	LARP4B	protein_coding	17.4963	13.5533	6.95508	24.7945	27.5695	8.03375	-0.638373	0.99983
ENSG00000155330	C16orf87	protein_coding	108.755	104.352	110.395	141.743	95.1596	100.787	-0.0283826	0.99983
ENSG00000171604	CXXC5	protein_coding	2.6597	8.21049	5.42873	2.56072	10.4983	1.90687	-0.152022	0.99983
ENSG00000156639	ZFAND3	protein_coding	43.7353	25.9111	13.8261	59.9716	36.9263	8.55163	-0.355462	0.99983
ENSG00000132773	TOE1	protein_coding	14.982	16.5176	4.85393	23.6973	12.9205	5.37066	-0.0889398	0.99983
ENSG00000184983	NDUFA6	protein_coding	50.6932	65.687	39.1738	54.2296	52.3122	49.8053	0.249727	0.99983
ENSG00000146918	NCAPG2	protein_coding	0	2.19274	0	2.39358	2.6388	0	-1.06255	0.99983
ENSG00000146425	DYNLT1	protein_coding	4.27259	4.39649	7.75182	0	0	0	4.98598	1
ENSG00000130522	JUND	protein_coding	19.622	12.1146	4.74674	15.1134	10.9343	11.2544	0.404234	0.99983
ENSG00000111605	CPSF6	protein_coding	131.028	102.573	93.2707	229.368	154.881	80.6811	-0.595785	0.465196
ENSG00000188186	LAMTOR4	protein_coding	10.4273	5.36481	9.45915	5.0196	3.63159	10.2792	0.9858	0.99983
ENSG00000283765	AC131160.1	protein_coding	12.3777	10.1893	7.48566	19.0673	19.1595	10.649	-0.642764	0.99983
ENSG00000174780	SRP72	protein_coding	21.764	25.353	11.9205	20.1634	19.8318	15.0149	0.357482	0.99983
ENSG00000177688	SUMO4	protein_coding	84.3613	40.8506	20.2576	45.3886	62.2192	112.071	0.326956	0.99983
ENSG00000165802	NSMF	protein_coding	2.05488	0	0	2.47301	0.95423	0	-0.624801	1
ENSG00000185304	RGPD2	protein_coding	20.4949	18.4993	5.87119	22.8478	14.0255	7.4758	0.205584	0.99983
ENSG00000095951	HIVEP1	protein_coding	0.458591	1.41567	0.832027	0.662286	2.98139	0	-0.848124	0.99983
ENSG00000230989	HSBP1	protein_coding	0	1.65915	0.975128	0	0	0	4.291	1
ENSG00000114302	PRKAR2A	protein_coding	2.27162	2.72708	2.40417	4.37417	0	1.3572	0.341239	0.99983
ENSG00000189077	TMEM120A	protein_coding	34.0658	40.2468	24.0357	47.375	41.0128	28.0417	-0.127392	0.99983
ENSG00000067560	RHOA	protein_coding	3023.43	3150.6	2425.65	3192.96	3387.79	2174.16	0.0270101	0.99983
ENSG00000062725	APPBP2	protein_coding	156.149	82.4391	52.0779	224.279	193.601	48.4755	-0.693749	0.391922
ENSG00000239306	RBM14	protein_coding	174.337	148.394	54.655	360.998	269.659	21.5976	-0.844721	0.0903899
ENSG00000065809	FAM107B	protein_coding	0	3.32941	2.60905	3.11517	1.00168	3.60849	-0.153055	0.99983
ENSG00000196632	WNK3	protein_coding	3.51938	2.71608	1.79585	1.90598	6.33292	2.52321	-0.299548	0.99983
ENSG00000196628	TCF4	protein_coding	0.897398	1.66216	2.11661	1.8144	1.50022	1.09376	-0.245562	0.99983
ENSG00000143727	ACP1	protein_coding	0	10.611	13.7567	0	0	0	5.79389	0.874304
ENSG00000172733	PURG	protein_coding	0	0	0	0	3.72886	0	-3.80799	1
ENSG00000185591	SP1	protein_coding	28.7211	32.4451	22.3729	48.9925	22.6154	17.9057	-0.0967152	0.99983
ENSG00000143702	CEP170	protein_coding	11.3033	10.2068	8.99825	13.3256	14.9969	5.12693	-0.280111	0.99983
ENSG00000160785	SLC25A44	protein_coding	9.68806	0	0	14.9907	15.1033	1.48839	-1.5363	0.99983
ENSG00000135063	FAM189A2	protein_coding	2.1134	1.08734	0	2.03475	0	0	0.793725	0.99983
ENSG00000196482	ESRRG	protein_coding	0	2.61751	0	1.78115	0	0	0.723648	0.99983
ENSG00000198728	LDB1	protein_coding	165.513	180.55	123.071	179.381	184.799	138.117	0.0461812	0.99983
ENSG00000170144	HNRNPA3	protein_coding	510.702	592.222	336.556	472.769	455.277	371.545	0.370534	0.458422
ENSG00000037637	FBXO42	protein_coding	3.92136	0	1.01637	4.0451	4.68249	2.00815	-1.0564	0.99983
ENSG00000142453	CARM1	protein_coding	12.4612	9.3255	0	10.3614	8.41693	5.27921	0.333831	0.99983
ENSG00000161013	MGAT4B	protein_coding	0	0	0	1.76851	0.852989	0	-3.80633	1
ENSG00000227345	PARG	protein_coding	79.2097	52.144	41.5066	66.7884	86.8165	26.4546	-0.113996	0.99983
ENSG00000137500	CCDC90B	protein_coding	0	3.56182	6.97794	0	0	0	4.87618	1
ENSG00000135211	TMEM60	protein_coding	379.804	290.152	467.219	404.453	283.262	577.606	0.0838156	0.99983
ENSG00000100625	SIX4	protein_coding	2.60874	0	1.3523	0	4.8457	0	-0.821444	0.99983
ENSG00000196236	XPNPEP3	protein_coding	0.527135	0.542421	0.478194	1.26879	0.489574	0.566893	-0.585589	1
ENSG00000185946	RNPC3	protein_coding	2.93973	0	1.66675	4.2455	1.02385	3.68837	-0.725143	0.99983
ENSG00000140395	WDR61	protein_coding	207.825	180.618	250.312	232.877	240.293	240.112	-0.167063	0.99983
ENSG00000180992	MRPL14	protein_coding	0	16.2794	0	0	0	0	4.291	1
ENSG00000085719	CPNE3	protein_coding	0	1.54168	0.679565	0	0.695737	0.805616	1.26118	1
ENSG00000138769	CDKL2	protein_coding	1.90805	1.96338	1.7309	0	1.77209	0.683986	1.22024	1
ENSG00000154813	DPH3	protein_coding	1.69128	4.06076	1.53426	1.08556	1.04718	1.21256	1.55922	1
ENSG00000132661	NXT1	protein_coding	140.189	97.7992	196.148	160.136	163.301	160.131	-0.326782	0.99983
ENSG00000173153	ESRRA	protein_coding	0	6.74872	6.69331	10.261	16.7508	0	-1.87109	0.99983
ENSG00000120725	SIL1	protein_coding	2.53799	2.61159	0	3.66531	0	6.36862	0.637585	1
ENSG00000188732	FAM221A	protein_coding	2.03008	0	0	0	0	0	4.20578	1
ENSG00000165006	UBAP1	protein_coding	392.346	225.748	354.268	410.173	394.825	271.502	-0.266845	0.99983
ENSG00000168958	MFF	protein_coding	6.56493	2.53324	5.95542	0	10.2889	0	-0.094397	0.99983
ENSG00000104723	TUSC3	protein_coding	22.3653	16.0097	16.3193	19.1925	5.87026	10.1089	0.745118	0.99983
ENSG00000168303	MPLKIP	protein_coding	119.768	100.431	10.2045	130.6	94.6408	13.2833	0.0893024	0.99983
ENSG00000114120	SLC25A36	protein_coding	50.1159	62.1345	34.8179	74.8476	54.2645	32.2498	-0.0760476	0.99983
ENSG00000155380	SLC16A1	protein_coding	1.90015	2.44406	5.17119	1.37207	0	0	1.81198	1
ENSG00000111667	USP5	protein_coding	56.7055	36.816	16.5345	84.4926	68.966	19.3595	-0.596285	0.99983
ENSG00000112514	CUTA	protein_coding	4.03528	11.0728	2.44042	0	0	0	5.14252	1
ENSG00000072415	MPP5	protein_coding	4.03651	4.45024	0	0	5.62333	5.99465	0.687303	0.99983
ENSG00000055070	SZRD1	protein_coding	123.456	169.199	191.644	152.163	136.405	183.509	0.14431	0.99983
ENSG00000139977	NAA30	protein_coding	27.4067	15.9695	7.78814	24.1613	22.3871	20.8329	0.013475	0.99983
ENSG00000164117	FBXO8	protein_coding	167.029	109.037	266.384	144.386	180.148	213.749	-0.121127	0.99983
ENSG00000162616	DNAJB4	protein_coding	0	1.40279	3.71007	0	2.53224	0.977387	-0.740847	1
ENSG00000142186	SCYL1	protein_coding	0	0	2.67295	6.80846	7.11505	0	-5.86574	0.372771
ENSG00000204681	GABBR1	protein_coding	2.08594	0	0	0	0	0	4.42796	1
ENSG00000124789	NUP153	protein_coding	55.2385	42.1996	34.9251	75.3423	48.5819	53.7043	-0.224244	0.99983
ENSG00000163806	SPDYA	protein_coding	11.5918	28.3289	17.0878	0	8.74724	20.2574	2.292	0.99983
ENSG00000136197	C7orf25	protein_coding	0.776907	12.791	17.6194	0.747995	0.721548	0.557002	3.34516	0.99983
ENSG00000104205	SGK3	protein_coding	42.7848	57.4517	70.7434	39.4397	41.9907	47.2083	0.421219	0.99983
ENSG00000169991	IFFO2	protein_coding	4.90059	0	5.557	7.07732	5.30996	1.46395	-1.23361	0.99983
ENSG00000112041	TULP1	protein_coding	21.634	14.2473	22.7655	34.9926	30.5406	8.06546	-0.751374	0.99983
ENSG00000186184	POLR1D	protein_coding	131.91	125.543	155.807	116.165	98.4684	200.119	0.383573	0.774618
ENSG00000156976	EIF4A2	protein_coding	491.506	541.34	697.563	519.585	493.568	589.374	0.148861	0.99983
ENSG00000266173	STRADA	protein_coding	1.6265	0	0	0	0	0	4.42796	1
ENSG00000080298	RFX3	protein_coding	1.5815	0.92992	0	0	1.04915	1.61979	1.34646	0.99983
ENSG00000221983	UBA52	protein_coding	9.96231	15.0753	26.5805	2.82105	2.72131	3.36116	2.29955	0.692221
ENSG00000179454	KLHL28	protein_coding	6.87403	2.57213	8.50339	6.91904	5.22345	7.39249	-0.24762	0.99983
ENSG00000143164	DCAF6	protein_coding	2.00079	1.64705	0	6.16426	0	0	-0.611949	0.99983
ENSG00000150347	ARID5B	protein_coding	6.04923	2.3713	3.91971	3.6054	3.2104	2.06523	0.417525	0.99983
ENSG00000161654	LSM12	protein_coding	1985.68	2527.29	1409.62	1645.59	1714.13	1300.7	0.547263	0.060651
ENSG00000118564	FBXL5	protein_coding	56.8985	58.5484	79.8585	81.1379	53.8412	99.2893	-0.100351	0.99983
ENSG00000174748	RPL15	protein_coding	1687.62	1835.07	1754.4	1483.86	1769.54	2159.1	0.232712	0.934131
ENSG00000163902	RPN1	protein_coding	3.18209	14.4072	17.3199	0	0	0	6.4454	0.215187
ENSG00000113194	FAF2	protein_coding	263.244	231.429	197.457	199.723	213.233	178.654	0.377698	0.807943
ENSG00000254598	CSNK2A3	protein_coding	373.979	370.938	230.835	345.214	284.668	176.906	0.363912	0.99983
ENSG00000234857	HNRNPUL2-BSCL2	protein_coding	8.82967	0	9.15416	6.67942	0	0	0.527656	0.99983
ENSG00000096746	HNRNPH3	protein_coding	101.913	104.385	152.948	133.841	96.8317	180.14	-0.0371406	0.99983
ENSG00000144134	RABL2A	protein_coding	2.10003	2.16093	2.28607	0	3.12062	2.40898	0.542115	0.99983
ENSG00000177889	UBE2N	protein_coding	973.079	855.202	1321.41	944.211	939.167	1067.74	0.0752884	0.99983
ENSG00000166855	CLPX	protein_coding	388.606	334.259	375.581	460.895	477.215	328.965	-0.258611	0.99983
ENSG00000128191	DGCR8	protein_coding	58.2985	42.9508	21.5925	58.4538	44.8534	20.7749	0.09096	0.99983
ENSG00000144028	SNRNP200	protein_coding	37.8915	47.1133	20.4604	48.6419	41.0568	21.5066	0.0462518	0.99983
ENSG00000116171	SCP2	protein_coding	3.97481	3.77545	5.26998	5.29877	3.97555	2.63053	-0.136228	0.99983
ENSG00000165929	TC2N	protein_coding	2.05087	0	1.48837	1.57964	0	0	0.50253	1
ENSG00000179010	MRFAP1	protein_coding	6.65302	11.7359	18.106	4.57531	14.1233	2.04423	0.0867164	0.99983
ENSG00000131653	TRAF7	protein_coding	0	5.78429	7.64908	0	6.26488	0	-0.00157979	0.99983
ENSG00000123091	RNF11	protein_coding	528.68	550.686	796.629	507.444	445.071	533.674	0.301948	0.99983
ENSG00000158850	B4GALT3	protein_coding	7.13556	10.68	7.64999	14.3646	14.4592	11.6269	-0.571383	0.99983
ENSG00000153165	RGPD3	protein_coding	6.07211	4.90929	1.96727	2.50549	3.22254	1.55478	1.05288	0.99983
ENSG00000105887	MTPN	protein_coding	467.048	378.981	394.633	385.429	361.267	380.293	0.29835	0.99983
ENSG00000087299	L2HGDH	protein_coding	7.30861	2.77073	4.8853	8.14767	6.43058	1.93049	-0.4181	0.99983
ENSG00000136874	STX17	protein_coding	11.609	11.0715	7.44887	12.54	7.8891	7.71403	0.27594	0.99983
ENSG00000196873	CBWD3	protein_coding	1.84354	2.52933	0	1.97215	2.47314	1.61544	0.0954993	0.99983
ENSG00000091527	CDV3	protein_coding	66.4507	48.7563	21.4916	87.3436	45.616	0	-0.0818921	0.99983
ENSG00000120306	CYSTM1	protein_coding	10.8708	15.3809	32.0501	6.54143	29.0267	9.74229	-0.332663	0.99983
ENSG00000132970	WASF3	protein_coding	1.94782	0	0	1.87533	0	0	0.180977	1
ENSG00000160803	UBQLN4	protein_coding	6.4969	2.67412	0	14.3868	5.43056	0	-0.987068	0.99983
ENSG00000073111	MCM2	protein_coding	2.67592	3.85493	1.94198	4.12214	6.46164	0	-0.580074	0.99983
ENSG00000215817	ZC3H11B	protein_coding	2.03295	5.75272	5.99365	7.33984	3.77618	4.00817	-0.377021	0.99983
ENSG00000108055	SMC3	protein_coding	214.857	160.957	180.452	263.123	208.319	184.935	-0.207366	0.99983
ENSG00000148798	INA	protein_coding	6.98571	15.974	3.52063	11.2096	4.32529	2.78244	0.702784	0.99983
ENSG00000101444	AHCY	protein_coding	11.6644	8.66856	7.05428	27.4518	17.4535	7.43357	-1.02014	0.99983
ENSG00000127824	TUBA4A	protein_coding	54.0818	17.6771	128.712	47.1686	63.8194	157.376	-0.52406	0.99983
ENSG00000164086	DUSP7	protein_coding	4.89634	0	0	6.8569	4.54745	2.23391	-1.11397	0.99983
ENSG00000175727	MLXIP	protein_coding	1.09175	0.748938	0	1.75187	1.01396	0	-0.464066	0.99983
ENSG00000104412	EMC2	protein_coding	0	16.2848	24.9351	26.8651	32.104	48.6698	-1.71874	0.99983
ENSG00000168090	COPS6	protein_coding	1970.41	2534.9	2299.82	2695.25	2267.69	2967.28	-0.015021	0.99983
ENSG00000125386	FAM193A	protein_coding	1.81304	4.47749	4.6052	0	3.36771	3.37963	1.0028	0.99983
ENSG00000153551	CMTM7	protein_coding	0	4.18352	3.07346	0	0	0	4.291	1
ENSG00000140859	KIFC3	protein_coding	2.10283	0	0	1.01229	0	0	1.17998	1
ENSG00000076043	REXO2	protein_coding	34.7913	32.2904	38.9873	19.7039	48.7852	32.769	0.0771952	0.99983
ENSG00000139636	LMBR1L	protein_coding	19.613	18.4641	4.9212	31.7396	23.2537	8.67623	-0.407327	0.99983
ENSG00000124786	SLC35B3	protein_coding	0	8.26348	7.28501	0	11.6019	0	-0.376243	0.99983
ENSG00000117620	SLC35A3	protein_coding	3.32117	1.99353	1.38087	3.19757	0.642607	0.396851	0.601308	0.99983
ENSG00000146535	GNA12	protein_coding	4.54219	2.5494	0	1.59024	1.53401	0.592094	1.29697	0.99983
ENSG00000183508	TENT5C	protein_coding	0.892605	0	0.809732	1.71877	2.90151	0.639952	-2.27206	1
ENSG00000176208	ATAD5	protein_coding	1.42585	0	0	0	0.662124	0	1.17811	1
ENSG00000103066	PLA2G15	protein_coding	33.3812	25.6164	2.56627	34.8626	38.3592	4.05638	-0.195989	0.99983
ENSG00000111653	ING4	protein_coding	308.322	293.3	247.586	410.744	225.794	245.76	0.0454157	0.99983
ENSG00000102362	SYTL4	protein_coding	0	1.74782	0	2.2895	0	0.487115	-0.222322	1
ENSG00000164169	PRMT9	protein_coding	0	1.31405	0	3.07374	2.96507	0	-2.06722	1
ENSG00000157764	BRAF	protein_coding	26.9225	19.2814	6.64304	14.7229	16.0027	10.4231	0.70349	0.647591
ENSG00000120509	PDZD11	protein_coding	182.96	180.809	266.214	174.407	196.841	214.292	0.0882591	0.99983
ENSG00000151532	VTI1A	protein_coding	4.80189	3.39703	2.45029	2.3116	5.0172	6.45508	0.267976	0.99983
ENSG00000070269	TMEM260	protein_coding	0	0	0.567174	3.31075	0	0	-4.67993	1
ENSG00000115641	FHL2	protein_coding	1.52333	5.48626	5.52759	0	0	0	5.85728	0.47541
ENSG00000129682	FGF13	protein_coding	0.608428	1.753	0	1.87451	1.58221	0.348969	-0.419324	0.99983
ENSG00000257923	CUX1	protein_coding	4.68742	4.2387	0.901987	5.19676	3.95765	1.6294	0.085669	0.99983
ENSG00000056097	ZFR	protein_coding	105.095	147.258	150.106	131.324	108.682	142.412	0.197766	0.99983
ENSG00000115306	SPTBN1	protein_coding	3.14178	2.53008	0.7435	1.18364	2.28358	1.27315	0.818727	0.99983
ENSG00000155876	RRAGA	protein_coding	34.7184	48.7161	20.0423	12.155	19.0536	13.5771	1.5355	0.99983
ENSG00000038210	PI4K2B	protein_coding	3.42387	1.40926	1.2424	2.63716	2.54392	0.981896	0.0121265	1
ENSG00000063244	U2AF2	protein_coding	92.596	153.964	31.7083	110.995	108.779	29.8959	0.290705	0.99983
ENSG00000120805	ARL1	protein_coding	14.8285	21.5723	18.0903	26.0918	31.3428	12.0976	-0.537722	0.99983
ENSG00000198843	SELENOT	protein_coding	382.628	403.143	276.244	368.389	332.126	248.949	0.287009	0.99983
ENSG00000175182	FAM131A	protein_coding	1.13093	1.45466	0	0	0.525174	0	2.39487	1
ENSG00000068654	POLR1A	protein_coding	6.34628	10.9479	1.52393	6.46953	7.10756	2.67645	0.472453	0.99983
ENSG00000111276	CDKN1B	protein_coding	2.95134	3.03692	0	3.78867	0	0	0.807478	1
ENSG00000049759	NEDD4L	protein_coding	3.58518	10.0345	3.6426	4.69439	9.32321	2.77602	0.0785878	0.99983
ENSG00000198909	MAP3K3	protein_coding	30.5766	21.6841	3.74834	28.2452	26.0953	0.592482	0.0609064	0.99983
ENSG00000105323	HNRNPUL1	protein_coding	6.78839	10.8659	0.684237	9.44054	7.0052	1.35192	0.230103	0.99983
ENSG00000124177	CHD6	protein_coding	1.79806	2.7753	1.63112	2.94294	1.50294	1.54694	0.172991	0.99983
ENSG00000003756	RBM5	protein_coding	140.825	121.593	93.9339	136.053	135.768	88.7366	0.0671737	0.99983
ENSG00000170027	YWHAG	protein_coding	64.0213	47.6563	22.2424	66.2289	39.8505	27.833	0.197454	0.99983
ENSG00000099956	SMARCB1	protein_coding	10.5364	7.54223	11.0819	11.7615	14.0403	6.56875	-0.399279	0.99983
ENSG00000137267	TUBB2A	protein_coding	10.1051	11.8836	24.8817	15.2885	14.748	26.9095	-0.328699	0.99983
ENSG00000145780	FEM1C	protein_coding	49.1657	30.0814	50.2263	62.2617	58.8263	33.0263	-0.49603	0.99983
ENSG00000166987	MBD6	protein_coding	11.7873	10.2631	4.11267	12.6581	11.3685	1.95021	-0.00428211	0.99983
ENSG00000106688	SLC1A1	protein_coding	23.4941	8.49406	20.7368	29.3446	20.6406	14.1126	-0.528719	0.99983
ENSG00000188766	SPRED3	protein_coding	1.72128	0	0	0	0.799314	0.925551	1.17811	1
ENSG00000095261	PSMD5	protein_coding	6.88355	5.31237	7.80557	12.1502	5.32755	9.45904	-0.391448	0.99983
ENSG00000131269	ABCB7	protein_coding	46.1023	65.834	48.2233	68.8445	79.0808	48.9049	-0.281303	0.99983
ENSG00000115504	EHBP1	protein_coding	1.5351	0.947768	0	4.13832	1.996	0	-1.17975	0.99983
ENSG00000099901	RANBP1	protein_coding	5.46189	5.62028	8.42314	3.68104	6.59451	3.9159	0.220985	0.99983
ENSG00000274641	HIST1H2BO	protein_coding	324.531	402.093	42.0572	382.596	289.104	185.188	0.238599	0.99983
ENSG00000102312	PORCN	protein_coding	47.7693	31.9074	37.2523	32.2748	56.0406	19.8279	-0.0402955	0.99983
ENSG00000109220	CHIC2	protein_coding	313.122	385.379	63.1223	279.795	382.045	27.8781	0.195046	0.99983
ENSG00000136603	SKIL	protein_coding	2.91834	2.33564	0	2.49755	3.01155	0	0.0464072	0.99983
ENSG00000058262	SEC61A1	protein_coding	25.5602	19.5862	9.86687	37.1753	28.2847	8.57784	-0.415359	0.99983
ENSG00000171848	RRM2	protein_coding	14.0571	15.5993	21.5034	20.1683	34.5587	13.4377	-0.770719	0.99983
ENSG00000173898	SPTBN2	protein_coding	6.51393	9.53863	0	10.1309	11.4015	1.61659	-0.302483	0.99983
ENSG00000166133	RPUSD2	protein_coding	0	9.38896	2.75908	4.88045	6.59105	4.36113	-0.153996	0.99983
ENSG00000072274	TFRC	protein_coding	44.679	34.6476	40.8246	31.7947	29.1671	28.7829	0.497974	0.99983
ENSG00000108175	ZMIZ1	protein_coding	99.4195	125.893	21.2088	169.804	122.271	18.552	-0.248142	0.99983
ENSG00000093009	CDC45	protein_coding	26.2677	0	23.8289	44.8696	34.6266	0	-1.49533	0.99983
ENSG00000162231	NXF1	protein_coding	7.33308	2.09604	7.76096	10.5903	7.18892	4.08912	-0.800421	0.99983
ENSG00000070366	SMG6	protein_coding	12.4164	17.9362	3.89894	8.27607	7.7617	5.6493	1.04424	0.983533
ENSG00000116698	SMG7	protein_coding	120.451	81.172	19.5415	156.571	103.696	36.7615	-0.24745	0.99983
ENSG00000166741	NNMT	protein_coding	4.32236	4.4477	8.62633	0	0	0	4.98598	1
ENSG00000100138	SNU13	protein_coding	31.8981	39.9199	36.7572	26.5608	22.419	58.7184	0.676007	0.99983
ENSG00000133401	PDZD2	protein_coding	1.42636	0.652322	0	1.98363	0.735959	0.795378	-0.262615	0.99983
ENSG00000110958	PTGES3	protein_coding	1653.31	1605	1325.38	1704.72	1632.03	1124.13	0.0853666	0.99983
ENSG00000141279	NPEPPS	protein_coding	18.7	15.1674	11.9744	17.7922	17.3675	11.9874	0.063699	0.99983
ENSG00000101365	IDH3B	protein_coding	179.891	196.235	140.004	229.983	207.244	188.174	-0.0955569	0.99983
ENSG00000172530	BANP	protein_coding	4.64201	5.09506	3.64956	3.87335	9.48472	2.21872	-0.347295	0.99983
ENSG00000118515	SGK1	protein_coding	48.7405	65.7458	52.0045	51.7895	128.062	34.4013	-0.540534	0.99983
ENSG00000204469	PRRC2A	protein_coding	183.444	196.166	11.546	163.031	149.044	9.72018	0.403907	0.572779
ENSG00000115760	BIRC6	protein_coding	158.26	162.704	22.4322	198.353	153.282	16.9183	-0.00848666	0.99983
ENSG00000177058	SLC38A9	protein_coding	1.14401	2.35436	0.518897	1.65215	1.06249	0	0.497661	0.99983
ENSG00000143190	POU2F1	protein_coding	1.88889	3.07746	1.85631	5.91042	2.33906	1.46709	-0.596565	0.99983
ENSG00000270757	HSPE1-MOB4	protein_coding	0	122.535	295.784	0	0	154.489	7.09904	0.25131
ENSG00000197557	TTC30A	protein_coding	0	0.904098	0	1.69184	0	1.25985	-0.738379	1
ENSG00000010165	EEF1AKNMT	protein_coding	4.61074	8.13334	2.39009	3.80499	15.9053	2.83343	-0.521227	0.99983
ENSG00000167081	PBX3	protein_coding	10.2912	10.5896	15.4039	7.43114	16.2484	6.2715	-0.071901	0.99983
ENSG00000084774	CAD	protein_coding	19.7257	26.7561	5.69364	20.4304	23.8717	12.8566	0.189492	0.99983
ENSG00000107372	ZFAND5	protein_coding	2440.17	1692.82	816.823	2991.73	2400.98	612.01	-0.26554	0.99983
ENSG00000146006	LRRTM2	protein_coding	0	2.98113	1.12635	0	2.69069	0	0.261217	1
ENSG00000143401	ANP32E	protein_coding	95.896	75.6282	94.6125	78.8488	98.1642	42.1548	0.0686828	0.99983
ENSG00000186318	BACE1	protein_coding	1.75479	0	0	1.68949	1.62976	0	-0.817856	1
ENSG00000198818	SFT2D1	protein_coding	0	26.8987	23.7137	23.5949	20.4846	8.7851	-0.570136	0.99983
ENSG00000144749	LRIG1	protein_coding	0	1.477	1.62764	0	0.999824	0	0.675979	1
ENSG00000102898	NUTF2	protein_coding	1022.57	1139.85	1148.26	1109.14	960.466	1208.86	0.185801	0.99983
ENSG00000120658	ENOX1	protein_coding	3.25494	1.67467	0	6.26762	15.1151	8.7511	-2.01301	0.99983
ENSG00000166716	ZNF592	protein_coding	10.7837	6.97491	3.91301	10.9757	9.72918	1.54628	-0.104444	0.99983
ENSG00000179950	PUF60	protein_coding	48.7538	40.6621	46.0895	62.2565	71.9711	33.1143	-0.470336	0.99983
ENSG00000240344	PPIL3	protein_coding	29.4425	29.4052	21.21	25.8456	31.3658	52.7719	0.157424	0.99983
ENSG00000092054	MYH7	protein_coding	3.76814	3.8774	0	0	3.49963	0	1.22023	0.99983
ENSG00000113068	PFDN1	protein_coding	0	7.2395	12.7646	0	0	0	4.291	1
ENSG00000109917	ZPR1	protein_coding	0	1.83945	1.29732	6.19591	5.31275	1.79428	-2.51021	0.99983
ENSG00000164587	RPS14	protein_coding	226.42	264.664	248.64	213.214	282.227	317.188	0.104495	0.99983
ENSG00000198755	RPL10A	protein_coding	252.674	303.048	309.668	275.492	248.657	544.663	0.206917	0.99983
ENSG00000187778	MCRS1	protein_coding	291.726	190.304	175.492	302.475	304.717	199.722	-0.217991	0.99983
ENSG00000101384	JAG1	protein_coding	13.2982	9.49487	1.47716	7.83874	5.29311	0.58372	0.916857	0.99983
ENSG00000100934	SEC23A	protein_coding	15.7348	17.0906	17.7102	23.2849	19.2142	10.4454	-0.249896	0.99983
ENSG00000160211	G6PD	protein_coding	0	2.89634	3.19174	0	1.96062	2.01801	0.675979	1
ENSG00000120833	SOCS2	protein_coding	23.7652	13.6303	30.7477	16.5042	28.9466	15.3625	-0.174778	0.99983
ENSG00000215305	VPS16	protein_coding	8.25129	14.6655	6.80474	15.1662	13.2367	7.52914	-0.183295	0.99983
ENSG00000131174	COX7B	protein_coding	3.33672	9.44207	14.3779	0	0	0	5.59051	0.631789
ENSG00000173926	2022-03-03	protein_coding	1.0239	0	4.17976	5.91476	2.85282	0	-2.97871	0.99983
ENSG00000151893	CACUL1	protein_coding	20.5435	12.3487	8.30325	19.5832	20.0242	11.0829	-0.153752	0.99983
ENSG00000117500	TMED5	protein_coding	35.6141	29.0356	43.7394	36.6625	33.0764	52.049	0.00951576	0.99983
ENSG00000067048	DDX3Y	protein_coding	11.47	10.4407	0	11.8926	11.4721	9.17223	0.0262883	0.99983
ENSG00000168010	ATG16L2	protein_coding	6.81278	7.31514	1.61224	5.70369	6.87753	4.24732	0.28479	0.99983
ENSG00000178691	SUZ12	protein_coding	130.965	163.698	116.011	142.409	119.845	98.0379	0.292086	0.99983
ENSG00000140374	ETFA	protein_coding	105.789	89.2522	92.7835	140.952	145.747	118.261	-0.438415	0.99983
ENSG00000005194	CIAPIN1	protein_coding	2.98362	1.53507	0	0	0	0	4.23492	1
ENSG00000184984	CHRM5	protein_coding	0.867593	0	0	0	1.61154	0	-0.819812	1
ENSG00000137693	YAP1	protein_coding	5.19793	5.76009	0	8.46914	7.79835	0	-0.448633	0.99983
ENSG00000172409	CLP1	protein_coding	90.7779	79.2214	82.3497	91.8249	103.519	159.824	-0.084018	0.99983
ENSG00000155906	RMND1	protein_coding	1.60249	1.64896	0	0	0	0	4.24899	1
ENSG00000095139	ARCN1	protein_coding	246.48	210.734	331.557	261.735	284.462	238.216	-0.139825	0.99983
ENSG00000039600	SOX30	protein_coding	0	0	0	4.17797	0	0	-3.80547	1
ENSG00000075891	PAX2	protein_coding	0	0	0	2.72408	0	0	-4.02785	1
ENSG00000168066	SF1	protein_coding	89.578	94.3495	67.0788	162.318	117.729	37.5643	-0.482327	0.99765
ENSG00000089094	KDM2B	protein_coding	35.5408	48.7618	17.6318	32.7924	37.3062	13.6694	0.387011	0.99983
ENSG00000136068	FLNB	protein_coding	4.15984	5.0249	1.80478	6.26875	5.20723	1.29669	-0.197712	0.99983
ENSG00000164758	MED30	protein_coding	7.00943	7.21269	7.94831	3.37429	11.3924	10.0508	0.0507451	0.99983
ENSG00000196950	SLC39A10	protein_coding	9.84988	2.62773	0	5.26851	4.4046	1.83085	0.477594	0.99983
ENSG00000100852	ARHGAP5	protein_coding	46.1201	45.5496	54.6629	45.9657	61.3449	52.0079	-0.111904	0.99983
ENSG00000205476	CCDC85C	protein_coding	0.572848	0.29473	0.259831	0	0.266015	0	1.79158	1
ENSG00000160218	TRAPPC10	protein_coding	0	0	0	0	1.3727	0	-4.03038	1
ENSG00000145041	DCAF1	protein_coding	121.951	130.416	56.8184	151.466	132.081	66.0368	-0.0461812	0.99983
ENSG00000159593	NAE1	protein_coding	76.9135	61.7972	81.7199	41.0832	64.5832	124.261	0.503717	0.99983
ENSG00000119812	FAM98A	protein_coding	81.0523	80.2355	71.6657	71.6153	97.1929	40.0888	0.0494247	0.99983
ENSG00000184271	POU6F1	protein_coding	14.1857	12.4505	2.27095	15.2646	10.4624	3.8887	0.173313	0.99983
ENSG00000143797	MBOAT2	protein_coding	49.3417	34.3461	29.7527	35.4894	38.8172	25.8033	0.286153	0.99983
ENSG00000184743	ATL3	protein_coding	4.31633	11.9579	9.63837	4.47537	5.85897	5.47504	0.780313	0.99983
ENSG00000026025	VIM	protein_coding	21.9383	27.591	32.7269	0	4.07502	0	3.69866	0.114322
ENSG00000173020	GRK2	protein_coding	3.82217	3.1464	6.93461	5.88788	7.09963	1.37015	-0.783015	0.99983
ENSG00000152484	USP12	protein_coding	11.8841	21.9098	2.24599	17.1628	9.65765	1.42005	0.466308	0.99983
ENSG00000029993	HMGB3	protein_coding	354.59	321.088	398.87	528.851	593.382	293.512	-0.615103	0.091137
ENSG00000173166	RAPH1	protein_coding	2.82259	0	1.37875	0	3.42807	2.33498	-0.209519	0.99983
ENSG00000126067	PSMB2	protein_coding	1160.27	1080.95	1315.43	972.224	1006.69	1106.74	0.297767	0.447709
ENSG00000132823	OSER1	protein_coding	102.103	62.3454	165.907	182.563	129.215	182.604	-0.803353	0.962112
ENSG00000015568	RGPD5	protein_coding	1.95681	1.64745	0.806878	2.05526	1.98259	1.53047	-0.0455954	0.99983
ENSG00000169045	HNRNPH1	protein_coding	388.092	522.053	482.211	508.962	552.523	534.728	-0.100387	0.99983
ENSG00000120860	WASHC3	protein_coding	16.1634	20.5456	22.4254	32.0392	37.9707	27.2667	-0.812343	0.99983
ENSG00000119203	CPSF3	protein_coding	16.4301	18.3155	14.2837	22.4098	17.8026	11.7796	-0.087336	0.99983
ENSG00000197616	MYH6	protein_coding	3.11915	1.42649	0	0.66735	0.965632	0	1.5841	0.99983
ENSG00000119950	MXI1	protein_coding	3.4175	2.63745	0	4.11289	2.38049	1.22508	0.0234145	0.99983
ENSG00000157045	NTAN1	protein_coding	5.7042	7.33701	5.1746	2.74596	2.64887	3.06721	1.39574	0.99983
ENSG00000065882	TBC1D1	protein_coding	3.63078	1.43695	3.29369	3.76456	2.5939	4.20498	-0.210898	0.99983
ENSG00000162736	NCSTN	protein_coding	2.44337	0	2.21652	0	5.67318	0	-1.14227	1
ENSG00000198739	LRRTM3	protein_coding	2.78564	0.818978	0	0.766279	0.739186	0	1.36889	1
ENSG00000143420	ENSA	protein_coding	81.7703	77.5236	68.3442	71.6506	49.9181	83.3267	0.513636	0.99983
ENSG00000189308	LIN54	protein_coding	99.6371	71.8069	12.5255	64.3121	56.4929	22.7414	0.622928	0.778011
ENSG00000186480	INSIG1	protein_coding	1.38268	2.13417	2.50862	1.33123	0	0.991312	1.55247	1
ENSG00000126883	NUP214	protein_coding	12.7955	13.5596	6.92988	15.2613	12.948	6.57223	0.0240562	0.99983
ENSG00000137947	GTF2B	protein_coding	13.9966	25.7188	17.2318	25.0264	25.9986	52.3247	-0.237216	0.99983
ENSG00000186298	PPP1CC	protein_coding	579.877	510.215	185.622	618.453	495.12	219.266	0.0903225	0.99983
ENSG00000136720	HS6ST1	protein_coding	0	2.08811	0	0.976875	2.82701	0.36372	-0.741082	1
ENSG00000118707	TGIF2	protein_coding	3.17568	1.30711	2.88084	2.446	0	1.36608	1.01228	1
ENSG00000067900	ROCK1	protein_coding	51.0375	35.4024	32.2439	42.7765	35.5506	31.5273	0.260468	0.99983
ENSG00000143384	MCL1	protein_coding	8.08225	7.12853	5.76075	2.7791	4.28934	1.24169	1.21801	0.99983
ENSG00000116473	RAP1A	protein_coding	358.53	399.436	177.932	349.579	473.632	162.535	-0.00266566	0.99983
ENSG00000110768	GTF2H1	protein_coding	149.804	135.066	126.99	149.83	157.365	174.137	0.00886111	0.99983
ENSG00000066027	PPP2R5A	protein_coding	6.40131	4.61085	9.87187	9.24462	4.75614	3.21258	-0.221258	0.99983
ENSG00000105245	NUMBL	protein_coding	0	2.6755	0	2.08611	0.804942	0	0.0391164	1
ENSG00000100335	MIEF1	protein_coding	6.34606	7.21746	3.02993	5.78832	8.3755	0.478926	0.0531391	0.99983
ENSG00000088179	PTPN4	protein_coding	7.03266	5.08517	0	6.40494	3.00098	4.49697	0.491554	0.99983
ENSG00000168214	RBPJ	protein_coding	10.0903	10.3829	5.19522	13.3907	16.4631	7.82079	-0.427355	0.99983
ENSG00000149212	SESN3	protein_coding	0.954205	1.71828	0	0	1.10777	0	1.36896	0.99983
ENSG00000196730	DAPK1	protein_coding	1.69964	1.45744	0.513946	0.818193	2.1047	0	0.217245	0.99983
ENSG00000173418	NAA20	protein_coding	11.5646	22.6099	29.3745	18.9282	10.7406	5.80385	0.337052	0.99983
ENSG00000132254	ARFIP2	protein_coding	8.55066	22.9742	12.0661	10.5192	17.6475	10.2173	0.284203	0.99983
ENSG00000082458	DLG3	protein_coding	8.01587	22.1055	6.98078	6.17405	18.4628	5.97684	0.405667	0.99983
ENSG00000139318	DUSP6	protein_coding	2.61559	5.38288	9.49101	0	6.07305	0	0.496879	0.99983
ENSG00000161642	ZNF385A	protein_coding	10.319	30.2211	5.04051	15.2846	22.1163	3.98365	0.24043	0.99983
ENSG00000172086	KRCC1	protein_coding	16.1756	10.2429	12.4163	9.58378	35.8241	16.9496	-0.681767	0.99983
ENSG00000122218	COPA	protein_coding	32.1661	37.8272	12.2078	40.1333	45.7256	11.5307	-0.175626	0.99983
ENSG00000089154	GCN1	protein_coding	0	1.34398	0.710905	2.515	0	0.374564	-0.737251	1
ENSG00000165660	ABRAXAS2	protein_coding	41.8431	87.8703	46.4795	57.5513	60.275	67.9577	0.264593	0.99983
ENSG00000007047	MARK4	protein_coding	5.68674	6.63186	0	5.1101	11.6194	4.0771	-0.331301	0.99983
ENSG00000125743	SNRPD2	protein_coding	150.65	187.315	149.476	0	0	0	9.39598	1.291e-06
ENSG00000145715	RASA1	protein_coding	41.4382	27.7655	27.5375	34.7931	29.9829	43.8727	0.212955	0.99983
ENSG00000186472	PCLO	protein_coding	0	0	0	0.424847	0.409826	0.158183	-4.2218	1
ENSG00000165733	BMS1	protein_coding	6.17921	6.3584	3.2453	10.9592	6.64505	4.89651	-0.363372	0.99983
ENSG00000183978	COA3	protein_coding	0	10.7574	2.37091	0	0	0	4.70622	1
ENSG00000095370	SH2D3C	protein_coding	21.8098	15.1485	6.43009	32.5471	16.711	4.30004	-0.289743	0.99983
ENSG00000180596	HIST1H2BC	protein_coding	6.05131	12.4536	0	5.82611	0	0	1.82095	1
ENSG00000197601	FAR1	protein_coding	30.2686	12.4585	32.645	39.5039	26.8624	36.4095	-0.518976	0.99983
ENSG00000075624	ACTB	protein_coding	398.509	686.991	678.082	310.359	262.306	164.323	1.05016	0.0348704
ENSG00000143248	RGS5	protein_coding	4.95231	12.9358	20.7347	0	0	0	7.20593	0.0284081
ENSG00000031003	FAM13B	protein_coding	26.6869	23.6468	17.1482	26.7643	13.4254	9.30083	0.451916	0.99983
ENSG00000157450	RNF111	protein_coding	85.7413	77.0184	42.0781	109.278	86.8117	47.1118	-0.147306	0.99983
ENSG00000099992	TBC1D10A	protein_coding	3.22273	4.79004	1.62418	3.44755	0	0	1.36767	0.99983
ENSG00000121579	NAA50	protein_coding	130.128	137.935	136.536	175.853	154.71	157.647	-0.180681	0.99983
ENSG00000135365	PHF21A	protein_coding	16.6873	13.2265	14.9334	11.9412	14.6605	13.419	0.283666	0.99983
ENSG00000182718	ANXA2	protein_coding	50.9026	90.3385	139.308	0	0	0	10.5972	4.76064e-09
ENSG00000167716	WDR81	protein_coding	3.18892	4.92209	0	4.60537	5.33105	0	-0.171584	0.99983
ENSG00000171316	CHD7	protein_coding	68.0516	59.0407	24.7472	78.6514	52.8753	26.8927	0.0737936	0.99983
ENSG00000117625	RCOR3	protein_coding	3.05294	0.571177	5.79076	4.27538	5.41304	7.16335	-1.31394	0.99983
ENSG00000117153	KLHL12	protein_coding	51.7915	56.9942	41.1101	101.113	82.1726	49.5091	-0.629587	0.99983
ENSG00000100784	RPS6KA5	protein_coding	1.44287	1.39191	0.327227	0.607762	0	0.646538	2.36798	0.99983
ENSG00000167323	STIM1	protein_coding	13.0948	6.19098	6.74213	10.563	10.8469	4.821	-0.0385619	0.99983
ENSG00000109854	HTATIP2	protein_coding	4.51089	4.6417	12.2763	5.21163	4.18947	9.70224	0.0839126	0.99983
ENSG00000077157	PPP1R12B	protein_coding	0.598841	0.492965	0	0.230622	0.444936	0	0.801541	1
ENSG00000113648	H2AFY	protein_coding	0	0	0	0	0.793093	0.204077	-3.80799	1
ENSG00000137055	PLAA	protein_coding	94.4789	82.5626	91.3061	118.846	109.794	73.5231	-0.249802	0.99983
ENSG00000138756	BMP2K	protein_coding	1.52348	0.522554	0.460679	1.22232	0.707463	0.364086	0.202049	1
ENSG00000155506	LARP1	protein_coding	50.769	41.0032	17.6724	52.8582	48.5221	29.2036	-0.0251401	0.99983
ENSG00000196465	MYL6B	protein_coding	0	0	0	0	169.711	0	-9.10559	0.642397
ENSG00000173068	BNC2	protein_coding	2.4702	2.88075	0.597563	2.53683	1.37651	0.826471	0.580309	0.99983
ENSG00000197498	RPF2	protein_coding	126.105	125.79	164.008	155.482	150.582	219.57	-0.161233	0.99983
ENSG00000159082	SYNJ1	protein_coding	3.12688	0	0	3.01052	0	1.12091	0.180138	0.99983
ENSG00000106330	MOSPD3	protein_coding	34.2206	30.6199	31.0434	42.9744	29.0185	17.0674	-0.0273551	0.99983
ENSG00000107863	ARHGAP21	protein_coding	3.84526	3.49126	2.46229	3.91993	5.46193	1.94601	-0.240751	0.99983
ENSG00000102471	NDFIP2	protein_coding	0	3.11963	0	4.86481	4.69281	2.53584	-1.47832	0.99983
ENSG00000149480	MTA2	protein_coding	313.278	216.939	113.892	382.013	338.256	109.967	-0.324596	0.99983
ENSG00000162390	ACOT11	protein_coding	1.55	0	0	0	0	0	4.20578	1
ENSG00000100439	ABHD4	protein_coding	0	0	2.81218	2.98463	1.15164	0	-4.02861	1
ENSG00000102753	KPNA3	protein_coding	133.88	114.392	111.691	105.305	121.01	116.553	0.249554	0.99983
ENSG00000166681	BEX3	protein_coding	0	14.4254	16.9564	0	0	0	4.291	1
ENSG00000121774	KHDRBS1	protein_coding	412.971	280.611	158.249	342.075	423.221	140.382	-0.029436	0.99983
ENSG00000067606	PRKCZ	protein_coding	5.24682	9.11077	2.37984	5.36729	3.65472	4.46702	0.800113	0.99983
ENSG00000170471	RALGAPB	protein_coding	9.78912	11.7176	1.08738	11.5406	9.27713	3.15107	0.171005	0.99983
ENSG00000119705	SLIRP	protein_coding	3.8364	4.93457	7.83049	0	0	0	4.83864	1
ENSG00000097033	SH3GLB1	protein_coding	41.0725	36.2259	19.295	41.6625	50.4071	16.8268	-0.136675	0.99983
ENSG00000165272	AQP3	protein_coding	1.7337	1.78397	0	1.66918	0	0	1.22245	1
ENSG00000108587	GOSR1	protein_coding	5.8892	0	5.11015	7.14918	6.6586	7.52663	-1.12937	0.99983
ENSG00000113328	CCNG1	protein_coding	16.301	35.2248	39.187	35.3123	21.1952	20.4522	0.000183645	0.99983
ENSG00000170633	RNF34	protein_coding	0	4.95213	3.88068	5.14831	0	1.91687	0.111878	0.99983
ENSG00000083857	FAT1	protein_coding	0	1.12426	0	0	0	0	4.51354	1
ENSG00000079459	FDFT1	protein_coding	3.39884	2.49814	3.52375	0.934957	1.35285	1.04434	1.47749	0.99983
ENSG00000170889	RPS9	protein_coding	15.2436	31.3712	19.6787	15.2407	17.969	30.2645	0.613237	0.99983
ENSG00000155099	PIP4P2	protein_coding	0	0	23.9447	0	17.1602	0	-5.6154	0.928854
ENSG00000131023	LATS1	protein_coding	2.08005	1.22307	1.34781	2.00264	1.93183	0.852164	-0.137118	0.99983
ENSG00000091483	FH	protein_coding	21.205	12.1222	11.7555	6.80529	14.2235	8.44605	0.768836	0.99983
ENSG00000167601	AXL	protein_coding	6.38959	11.6325	8.91747	0	0	0	6.84568	0.0708736
ENSG00000170677	SOCS6	protein_coding	0.864324	2.22347	0.784077	2.91256	4.41505	1.23935	-1.12609	0.99983
ENSG00000149269	PAK1	protein_coding	12.0181	17.7254	6.54136	9.64235	15.2543	7.46749	0.373646	0.99983
ENSG00000198718	TOGARAM1	protein_coding	0.735541	0	0	1.18028	0	0.703126	-0.555088	1
ENSG00000043143	JADE2	protein_coding	0	0.525781	0	0.983897	2.1355	0.915837	-2.44752	1
ENSG00000137074	APTX	protein_coding	3.39383	3.32595	3.81177	3.73432	6.00381	1.50627	-0.422373	0.99983
ENSG00000165775	FUNDC2	protein_coding	0.999958	1.02896	0	0	0	0	4.66404	1
ENSG00000148688	RPP30	protein_coding	5.96547	0	9.8393	0	13.5992	9.72031	-1.11737	0.99983
ENSG00000178607	ERN1	protein_coding	0	4.78013	0.632119	3.57804	3.45153	2.16484	-0.415945	0.99983
ENSG00000115183	TANC1	protein_coding	0.67674	0.348182	0	2.11755	0.785648	0.485188	-1.37512	0.99983
ENSG00000122958	VPS26A	protein_coding	110.485	85.7741	139.602	100.675	160.332	129.427	-0.300688	0.99983
ENSG00000196588	MRTFA	protein_coding	2.7488	0	0	1.65406	1.9147	0.492686	-0.278799	0.99983
ENSG00000067955	CBFB	protein_coding	8.67892	16.1867	5.90485	7.31144	17.6323	2.72227	0.109565	0.99983
ENSG00000136856	SLC2A8	protein_coding	0	0	0	0	3.57982	0	-3.80799	1
ENSG00000135617	PRADC1	protein_coding	62.9051	27.7411	19.5651	38.0689	21.6999	39.9455	0.719935	0.99983
ENSG00000152578	GRIA4	protein_coding	1.25131	0	0	0	0.464859	0.35885	1.49981	1
ENSG00000137288	UQCC2	protein_coding	30.6747	44.3006	30.2677	34.1962	31.9876	31.252	0.303756	0.99983
ENSG00000167085	PHB	protein_coding	23.0117	29.7679	31.611	37.9805	57.399	41.4812	-0.737559	0.99983
ENSG00000131979	GCH1	protein_coding	32.7826	40.8349	33.6519	58.1416	96.9485	30.9255	-0.960459	0.99765
ENSG00000108256	NUFIP2	protein_coding	127.828	154.214	111.962	112.127	83.5996	143.208	0.652416	0.258282
ENSG00000137285	TUBB2B	protein_coding	8.42737	7.43293	15.2899	8.11374	8.94499	13.8103	0.0118122	0.99983
ENSG00000168078	PBK	protein_coding	116.302	108.795	0	97.27	0	140.655	1.35662	0.99983
ENSG00000166734	CASC4	protein_coding	3.55158	1.82728	0.644367	0	0	0.509259	5.55684	1
ENSG00000275895	U2AF1L5	protein_coding	22.9214	24.7537	23.4696	20.5389	23.6066	26.5213	0.229199	0.99983
ENSG00000163281	GNPDA2	protein_coding	1.39878	0	0.634455	1.34672	2.59821	0	-1.40178	1
ENSG00000140105	WARS	protein_coding	1.98505	0	1.08045	2.67565	5.16209	0	-1.88644	0.99983
ENSG00000150907	FOXO1	protein_coding	8.30845	6.92093	0	5.71375	7.34898	4.25481	0.335653	0.99983
ENSG00000285589	AC010422.8	protein_coding	0	13.9517	3.64436	9.6696	11.6596	16.5613	-0.474591	0.99983
ENSG00000141499	WRAP53	protein_coding	7.44072	11.2295	0	9.55175	0	9.6023	1.11815	0.99983
ENSG00000107223	EDF1	protein_coding	0	19.1237	24.3523	0	0	0	4.87618	1
ENSG00000051009	FAM160A2	protein_coding	4.26249	5.48262	0	8.20773	13.3608	3.05599	-1.03127	0.99983
ENSG00000182544	MFSD5	protein_coding	21.509	11.0664	2.66073	31.0628	19.9763	4.20568	-0.528355	0.99983
ENSG00000132694	ARHGEF11	protein_coding	1.40972	2.03084	0	0.814353	0	0.404278	2.2293	1
ENSG00000104067	TJP1	protein_coding	25.0883	27.1989	13.818	21.7824	18.7237	12.3661	0.490534	0.99983
ENSG00000100129	EIF3L	protein_coding	11.7476	13.9016	18.1168	7.3518	13.6382	14.7393	0.402107	0.99983
ENSG00000137871	ZNF280D	protein_coding	0.833285	2.14362	1.8898	0	2.32173	0.448067	0.460198	0.99983
ENSG00000181744	DIPK2A	protein_coding	3.2192	3.31255	3.33751	1.77109	5.97963	0	-0.141903	0.99983
ENSG00000008294	SPAG9	protein_coding	10.9658	13.2367	11.2868	15.8365	12.1429	6.35	-0.084492	0.99983
ENSG00000115128	SF3B6	protein_coding	459.819	350.825	488.344	369.282	439.553	537.115	0.117602	0.99983
ENSG00000130177	CDC16	protein_coding	25.4953	40.0077	42.209	63.2072	40.8456	40.6703	-0.538307	0.99983
ENSG00000129235	TXNDC17	protein_coding	0	7.29988	2.57421	0	0	0	5.02821	1
ENSG00000106299	WASL	protein_coding	139.964	117.836	106.507	118.05	109.042	68.4182	0.301766	0.99983
ENSG00000134970	TMED7	protein_coding	0	1.28067	0	7.1896	6.9354	0	-3.33626	0.99765
ENSG00000100523	DDHD1	protein_coding	0.281252	0.289408	0	0	0.261211	0	1.22024	1
ENSG00000034713	GABARAPL2	protein_coding	7169.46	7092.69	6606.49	6067.26	6475.62	6521.93	0.303742	0.128973
ENSG00000152465	NMT2	protein_coding	0	2.00662	1.41522	1.1265	1.08667	0.559241	-0.0023899	1
ENSG00000185668	POU3F1	protein_coding	2.55318	0	3.08818	0	6.32334	5.4915	-1.23482	1
ENSG00000133706	LARS	protein_coding	1.24428	0	2.82189	0	0.866712	0.892083	0.593362	1
ENSG00000141384	TAF4B	protein_coding	19.1769	12.0323	6.78884	16.6619	13.4664	6.37141	0.168731	0.99983
ENSG00000109111	SUPT6H	protein_coding	35.7809	43.7374	12.8528	56.1825	37.0228	21.1767	-0.102159	0.99983
ENSG00000162775	RBM15	protein_coding	201.007	168.471	55.3897	143.584	178.153	16.6581	0.314303	0.99983
ENSG00000101199	ARFGAP1	protein_coding	0	2.74977	0	3.30792	0	0	-0.0990342	1
ENSG00000149577	SIDT2	protein_coding	20.0579	14.9063	1.76902	21.4572	16.5588	2.59648	-0.000651369	0.99983
ENSG00000126254	RBM42	protein_coding	640.572	628.544	404.694	809.462	620.424	433.834	-0.0492785	0.99983
ENSG00000170348	TMED10	protein_coding	92.667	125.218	139.028	135.298	122.949	110.973	-0.121571	0.99983
ENSG00000105193	RPS16	protein_coding	13.2115	22.334	47.0835	0	0	0	6.88376	0.0615471
ENSG00000151725	CENPU	protein_coding	0	5.96398	1.97167	0	0	0	4.70622	1
ENSG00000163166	IWS1	protein_coding	33.4748	50.7289	36.4403	36.331	36.7422	35.7814	0.327776	0.99983
ENSG00000123131	PRDX4	protein_coding	85.7002	93.7844	127.104	129.66	113.705	146.292	-0.317297	0.99983
ENSG00000122566	HNRNPA2B1	protein_coding	1626.99	1740.29	1113.06	1686.25	1640.03	1171.35	0.138219	0.99983
ENSG00000162434	JAK1	protein_coding	3.39918	2.67475	1.81388	1.7326	3.71409	2.29368	0.264508	0.99983
ENSG00000196782	MAML3	protein_coding	1.43947	2.22182	0.652913	0.692951	0	0.516014	2.55252	1
ENSG00000111300	NAA25	protein_coding	24.974	22.5515	15.9512	28.9517	25.0879	17.7224	-0.0649581	0.99983
ENSG00000091436	MAP3K20	protein_coding	0	3.19774	2.32162	1.23199	2.54664	1.31059	-0.110251	0.99983
ENSG00000114904	NEK4	protein_coding	2.76298	0	0	0	0	2.26391	4.42796	1
ENSG00000168944	CEP120	protein_coding	0	0	0	2.80773	1.54769	0	-4.6809	1
ENSG00000165914	TTC7B	protein_coding	0	0	0.753423	1.37078	2.97522	0	-6.50773	0.120097
ENSG00000139842	CUL4A	protein_coding	1.2919	1.32936	0	1.86573	0.89988	0.694667	0.0517686	0.99983
ENSG00000143355	LHX9	protein_coding	0	0.497332	0	1.86132	0	0	-1.73998	1
ENSG00000106991	ENG	protein_coding	11.5428	18.4762	36.6491	0	2.3823	0	3.75325	0.363007
ENSG00000086232	EIF2AK1	protein_coding	0	0	3.75128	3.98132	0	1.64707	-4.39041	1
ENSG00000173120	KDM2A	protein_coding	9.23697	5.50279	1.98459	6.78693	12.4167	0	-0.275056	0.99983
ENSG00000196531	NACA	protein_coding	20.9274	26.4638	24.9314	0	21.778	0	1.21687	0.99983
ENSG00000225190	PLEKHM1	protein_coding	1.91311	1.96859	0.991709	2.36818	1.26914	0	0.221657	0.99983
ENSG00000129514	FOXA1	protein_coding	22.2955	23.5303	1.55581	42.9316	46.1922	2.45919	-0.84084	0.99983
ENSG00000006530	AGK	protein_coding	2.35897	6.79666	4.49391	6.1322	3.94359	6.08855	-0.00351176	0.99983
ENSG00000170035	UBE2E3	protein_coding	2996	3757.78	3370.55	2596.95	3121.37	2604.83	0.359588	0.509134
ENSG00000092020	PPP2R3C	protein_coding	18.9434	37.6412	37.9247	23.2697	23.0537	29.5045	0.414707	0.99983
ENSG00000182054	IDH2	protein_coding	16.1411	12.9183	11.3886	14.6771	19.988	14.7869	-0.141301	0.99983
ENSG00000132436	FIGNL1	protein_coding	1.00254	3.61064	2.72838	2.41308	1.86221	1.79692	0.243015	0.99983
ENSG00000166272	WBP1L	protein_coding	16.4296	17.2375	0.876719	9.61497	14.9597	0	0.568135	0.99983
ENSG00000122884	P4HA1	protein_coding	0	2.5185	0	0	15.1541	4.67932	-2.48003	0.99983
ENSG00000123728	RAP2C	protein_coding	53.3112	79.4482	74.4879	46.6074	99.594	32.0708	-0.0254987	0.99983
ENSG00000176749	CDK5R1	protein_coding	5.75242	0	4.05871	4.92297	4.74891	1.37473	-0.649071	0.99983
ENSG00000009830	POMT2	protein_coding	0	0	0	0	1.40503	0	-3.80799	1
ENSG00000218305	CDC14C	protein_coding	59.1357	44.1792	13.2276	72.5336	45.8937	8.13098	-0.0742381	0.99983
ENSG00000157168	NRG1	protein_coding	0.70756	0.364039	3.10236	0.908304	0.328571	0.591831	-0.0805885	0.99983
ENSG00000189171	S100A13	protein_coding	0	7.03042	0	0	0	0	4.291	1
ENSG00000109445	ZNF330	protein_coding	47.7614	53.2419	57.7694	65.144	60.9924	54.2172	-0.199329	0.99983
ENSG00000188352	FOCAD	protein_coding	2.51434	0.517451	0	0.242077	0.700555	0	1.77843	0.99983
ENSG00000108561	C1QBP	protein_coding	14.0489	22.2404	31.3711	8.32372	19.0699	10.0723	0.518886	0.99983
ENSG00000153107	ANAPC1	protein_coding	1.62404	1.67113	1.14587	2.25853	2.51386	0.646862	-0.416215	0.99983
ENSG00000108773	KAT2A	protein_coding	14.7059	15.1323	11.5214	29.6043	19.8662	12.4603	-0.60445	0.99983
ENSG00000132840	BHMT2	protein_coding	28.3755	31.284	36.16	28.6205	61.4917	33.4219	-0.484547	0.99983
ENSG00000130255	RPL36	protein_coding	10.0002	16.007	37.2951	0	0	0	6.19677	0.280863
ENSG00000100280	AP1B1	protein_coding	11.2635	8.88574	4.76828	10.8443	12.2044	2.15342	-0.07838	0.99983
ENSG00000100345	MYH9	protein_coding	27.1604	20.1686	3.5561	25.0713	20.024	2.20823	0.189313	0.99983
ENSG00000213719	CLIC1	protein_coding	20.7901	45.46	78.9756	0	0	0	7.32308	0.0183828
ENSG00000137574	TGS1	protein_coding	0	2.84587	7.52668	4.79294	0	4.36225	-0.585134	1
ENSG00000180776	ZDHHC20	protein_coding	114.535	100.621	94.045	91.0949	98.3853	69.4576	0.300409	0.99983
ENSG00000092531	SNAP23	protein_coding	11.6425	8.87412	9.77919	15.7759	16.4195	12.6751	-0.533645	0.99983
ENSG00000261371	PECAM1	protein_coding	0	2.34801	0	0	0	0	4.51354	1
ENSG00000054116	TRAPPC3	protein_coding	4.2927	0	4.54318	0	0	0	4.20578	1
ENSG00000004779	NDUFAB1	protein_coding	0	213.026	193.717	0	0	156.605	8.6959	0.713285
ENSG00000198876	DCAF12	protein_coding	101.17	121.554	124.668	192.557	142.842	91.4006	-0.465457	0.99983
ENSG00000276234	TADA2A	protein_coding	26.4113	20.2677	22.7409	36.2031	26.1923	17.3308	-0.297382	0.99983
ENSG00000109756	RAPGEF2	protein_coding	5.89267	2.34718	2.58657	1.28109	4.41354	3.13449	0.628769	0.99983
ENSG00000119778	ATAD2B	protein_coding	95.8799	97.9184	69.1028	89.7668	74.5413	104.231	0.360266	0.99983
ENSG00000109099	PMP22	protein_coding	0	4.8823	0	0	0	0	4.291	1
ENSG00000140992	PDPK1	protein_coding	14.3388	11.8989	10.6997	12.9145	8.16207	6.96399	0.439689	0.99983
ENSG00000008838	MED24	protein_coding	10.8736	26.1074	8.22003	24.7764	36.3556	10.3944	-0.602865	0.99983
ENSG00000140521	POLG	protein_coding	6.74204	5.39587	1.69891	4.68804	10.0882	2.14831	-0.176353	0.99983
ENSG00000105856	HBP1	protein_coding	243.43	203.01	290.108	295.644	233.472	275.763	-0.124357	0.99983
ENSG00000081320	STK17B	protein_coding	0	0	2.09179	0.74002	3.56928	1.92872	-4.80761	1
ENSG00000072786	STK10	protein_coding	2.8305	1.74755	1.28385	1.90762	3.15458	0	-0.0366628	0.99983
ENSG00000198890	PRMT6	protein_coding	5.23285	2.99144	0	3.91853	8.09996	0	-0.442192	0.99983
ENSG00000096070	BRPF3	protein_coding	7.63162	6.67498	1.38461	9.91927	12.7581	2.46216	-0.549796	0.99983
ENSG00000167220	HDHD2	protein_coding	1.0786	1.10988	0	1.03846	1.00175	1.15996	0.221294	1
ENSG00000121022	COPS5	protein_coding	112.562	99.47	82.6894	133.67	149.732	106.051	-0.301916	0.99983
ENSG00000196323	ZBTB44	protein_coding	60.1571	48.2502	29.0497	72.0125	48.8602	22.9587	-0.0346247	0.99983
ENSG00000228474	OST4	protein_coding	12230.1	12649.6	14917.4	11657.5	10229.8	16101.4	0.306427	0.320966
ENSG00000134697	GNL2	protein_coding	13.1724	7.68082	7.96629	15.6414	9.78704	6.92556	-0.165479	0.99983
ENSG00000118518	RNF146	protein_coding	13.6672	11.843	20.2288	15.9288	8.01684	12.893	0.218315	0.99983
ENSG00000075188	NUP37	protein_coding	0	6.69986	0	0	3.3595	0	1.1097	1
ENSG00000154310	TNIK	protein_coding	0.440845	1.13407	0.999787	0.424439	0	0.632126	2.04726	1
ENSG00000178127	NDUFV2	protein_coding	207.568	299.788	200.962	200.74	290.463	226.894	0.16492	0.99983
ENSG00000183955	KMT5A	protein_coding	27.0324	24.4102	26.024	35.5872	22.032	21.3585	-0.0387758	0.99983
ENSG00000107937	GTPBP4	protein_coding	11.9553	6.78731	15.3331	16.6702	17.9952	13.5959	-0.77371	0.99983
ENSG00000183431	SF3A3	protein_coding	308.458	284.062	272.765	327.55	341.247	279.223	-0.0566783	0.99983
ENSG00000008018	PSMB1	protein_coding	10.2346	23.4031	19.6003	0	0	0	6.53799	0.150392
ENSG00000145335	SNCA	protein_coding	3.14324	5.17502	7.41367	0	0	0	5.37419	1
ENSG00000283761	AC118553.2	protein_coding	2.18855	1.35121	0	1.26426	13.0086	1.25526	-1.91817	0.99983
ENSG00000135870	RC3H1	protein_coding	15.3491	12.1841	3.38155	13.7223	9.57149	3.61577	0.363213	0.99983
ENSG00000130402	ACTN4	protein_coding	52.0884	71.0398	26.2513	60.8964	114.799	25.4893	-0.398691	0.99983
ENSG00000111540	RAB5B	protein_coding	26.6842	34.6209	5.96397	45.0526	40.5863	4.99074	-0.35908	0.99983
ENSG00000125821	DTD1	protein_coding	0	2.81144	0	0	0	0	4.51354	1
ENSG00000144744	UBA3	protein_coding	47.3213	66.4003	35.1228	39.0517	55.9356	51.1107	0.377619	0.99983
ENSG00000172340	SUCLG2	protein_coding	18.7825	11.7644	21.4836	13.3661	23.5117	7.0258	-0.164108	0.99983
ENSG00000259529	AL136295.5	protein_coding	0	0	0	0	2.5227	1.62284	-3.80799	1
ENSG00000147133	TAF1	protein_coding	26.4887	27.4959	25.0833	40.9389	29.5646	23.3223	-0.261035	0.99983
ENSG00000128059	PPAT	protein_coding	0	0	4.62957	8.04022	6.89417	5.32199	-6.30923	0.172442
ENSG00000214753	HNRNPUL2	protein_coding	0	3.84606	0	0	0	0	4.70622	1
ENSG00000101310	SEC23B	protein_coding	25.5416	26.2823	21.0638	25.15	33.9651	20.3929	-0.0743152	0.99983
ENSG00000130066	SAT1	protein_coding	1592.02	1215.13	2209.39	1930.56	2015.22	2279.17	-0.375229	0.458422
ENSG00000103978	TMEM87A	protein_coding	13.0816	10.6759	5.72892	6.51453	9.21683	10.6725	0.707497	0.99983
ENSG00000214655	ZSWIM8	protein_coding	0.951865	1.95894	0.57566	1.83288	1.4734	0	-0.0553338	0.99983
ENSG00000114030	KPNA1	protein_coding	646.735	429.299	258.057	679.559	507.989	271.435	-0.0234156	0.99983
ENSG00000175556	LONRF3	protein_coding	8.74227	0	6.23119	9.01814	3.47972	3.13388	-0.404452	0.99983
ENSG00000126803	HSPA2	protein_coding	9.1728	8.0904	11.8874	12.1958	13.793	8.14224	-0.473615	0.99983
ENSG00000176853	FAM91A1	protein_coding	5.90633	10.0102	2.20622	11.7076	18.0698	4.23454	-0.785532	0.99983
ENSG00000040199	PHLPP2	protein_coding	2.01985	1.24705	0	1.36128	1.68833	0.724063	0.211378	0.99983
ENSG00000120802	TMPO	protein_coding	10.5717	4.23042	2.13114	9.8955	13.6366	4.0002	-0.561806	0.99983
ENSG00000033050	ABCF2	protein_coding	275.92	243.145	210.361	452.173	387.115	225.88	-0.572976	0.135324
ENSG00000119723	COQ6	protein_coding	3.77415	0	4.10849	1.45348	1.05157	0	0.694447	0.99983
ENSG00000124783	SSR1	protein_coding	8.22677	5.03344	6.45446	15.199	6.40155	10.0428	-0.578036	0.99983
ENSG00000168438	CDC40	protein_coding	96.6136	92.4387	84.5684	134.632	136.168	94.1788	-0.399638	0.99983
ENSG00000114942	EEF1B2	protein_coding	36.8956	48.8128	51.4005	25.3732	34.2666	66.1306	0.641215	0.99983
ENSG00000040633	PHF23	protein_coding	35.0856	13.3011	25.1275	14.2231	28.298	17.211	0.287853	0.99983
ENSG00000105640	RPL18A	protein_coding	10.1138	22.3009	18.3496	0	0	0	7.1388	0.0323329
ENSG00000099991	CABIN1	protein_coding	20.428	15.2121	2.43834	19.9266	11.9826	2.11979	0.28281	0.99983
ENSG00000114850	SSR3	protein_coding	36.5393	44.8942	43.5362	54.0819	46.5983	61.3866	-0.182783	0.99983
ENSG00000111275	ALDH2	protein_coding	1.03811	1.60233	0.941731	0	0	0	4.99437	1
ENSG00000167978	SRRM2	protein_coding	48.8374	50.4538	14.297	39.3394	35.9607	12.6943	0.519935	0.8685
ENSG00000151923	TIAL1	protein_coding	146.154	118.267	107.686	106.362	132.235	126.431	0.26256	0.99983
ENSG00000109475	RPL34	protein_coding	493.821	612.983	486.428	380.212	513.89	506.539	0.425554	0.874304
ENSG00000100354	TNRC6B	protein_coding	26.8768	11.9454	14.1939	19.6808	14.5317	10.4941	0.297756	0.99983
ENSG00000123453	SARDH	protein_coding	0	0	0	0	2.74747	0	-3.80799	1
ENSG00000189050	RNFT1	protein_coding	34.1501	17.5702	53.2039	19.2987	28.2692	26.6129	0.228731	0.99983
ENSG00000156136	DCK	protein_coding	0	9.20472	0	0	7.55265	0	0.399178	0.99983
ENSG00000255073	ZFP91-CNTF	protein_coding	0	0	0	0	5.81776	0	-3.80799	1
ENSG00000071189	SNX13	protein_coding	4.45721	5.53538	5.29823	3.55145	6.13804	0	0.158662	0.99983
ENSG00000175567	UCP2	protein_coding	0	9.82618	1.44378	4.59695	7.39069	5.70528	-0.153701	0.99983
ENSG00000136518	ACTL6A	protein_coding	122.455	104.061	111.71	150.353	125.23	89.7667	-0.162561	0.99983
ENSG00000089048	ESF1	protein_coding	17.262	25.8365	19.9301	58.9241	32.064	32.6276	-0.947111	0.99983
ENSG00000109381	ELF2	protein_coding	21.2248	28.8171	14.9755	20.1511	12.0465	9.29934	0.765492	0.99983
ENSG00000162664	ZNF326	protein_coding	7.57845	6.14405	8.95812	4.86428	1.70629	5.59801	1.1928	0.99983
ENSG00000140995	DEF8	protein_coding	3.07497	3.95517	0	4.07073	3.9268	1.1023	-0.0638965	0.99983
ENSG00000123836	PFKFB2	protein_coding	5.20748	4.59299	0	2.38747	2.76367	1.77785	1.04414	0.99983
ENSG00000112062	MAPK14	protein_coding	12.5066	8.32719	4.33797	14.1661	11.9571	3.16468	-0.208446	0.99983
ENSG00000147255	IGSF1	protein_coding	3.33209	0	1.51136	0	1.8568	0	0.914436	1
ENSG00000126778	SIX1	protein_coding	0	0	0	2.68007	5.17063	0	-5.39217	0.658978
ENSG00000129636	ITFG1	protein_coding	1.63453	0	0	0.629482	1.21445	0	-0.082368	1
ENSG00000113240	CLK4	protein_coding	16.8821	7.8664	13.292	13.8004	13.3125	11.1901	-0.0188329	0.99983
ENSG00000123374	CDK2	protein_coding	160.349	130.931	173.141	189.384	191.732	77.2621	-0.270528	0.99983
ENSG00000198034	RPS4X	protein_coding	1206.58	1241.57	874.238	1117.73	1474.14	890.371	0.0336824	0.99983
ENSG00000134982	APC	protein_coding	23.7329	20.8727	10.3047	35.7392	18.274	6.3989	-0.149163	0.99983
ENSG00000122705	CLTA	protein_coding	994.308	917.833	773.657	1014.3	1054.85	740.202	0.0042091	0.99983
ENSG00000125850	OVOL2	protein_coding	5.72718	4.7146	5.19545	0	4.25527	0	1.38561	1
ENSG00000198252	STYX	protein_coding	6.07681	10.4217	11.4846	11.2138	11.7579	10.8919	-0.354045	0.99983
ENSG00000100592	DAAM1	protein_coding	7.53815	7.51434	1.70957	8.39162	4.37563	2.02667	0.365463	0.99983
ENSG00000037897	METTL1	protein_coding	2.59208	0	0	0	4.81477	0	-0.819812	1
ENSG00000174903	RAB1B	protein_coding	40.1155	29.2946	16.4347	0	20.4313	13.9165	1.85345	0.99983
ENSG00000128656	CHN1	protein_coding	2.55232	3.20996	1.54357	3.00341	3.42399	4.06641	-0.0379377	0.99983
ENSG00000119682	AREL1	protein_coding	21.7862	25.9764	3.76447	23.9719	15.7374	2.23137	0.393142	0.99983
ENSG00000156411	ATP5MPL	protein_coding	7.38915	6.08274	10.725	0	0	0	5.82931	0.458422
ENSG00000157500	APPL1	protein_coding	56.4037	46.2933	27.1063	40.082	44.2775	49.104	0.399878	0.99983
ENSG00000143612	C1orf43	protein_coding	24.5724	33.0649	21.4336	15.4686	13.1662	14.9068	1.13371	0.99983
ENSG00000175334	BANF1	protein_coding	226.026	270.765	229.523	230.606	220.886	274.516	0.259646	0.99983
ENSG00000126858	RHOT1	protein_coding	97.2026	93.2469	108.905	81.654	88.1184	54.141	0.28375	0.99983
ENSG00000131788	PIAS3	protein_coding	1.57515	3.24166	1.42891	5.05511	0.975276	0	-0.180023	0.99983
ENSG00000085721	RRN3	protein_coding	3.64301	4.37343	1.10159	3.50744	3.94733	0.870618	0.224223	0.99983
ENSG00000144724	PTPRG	protein_coding	1.7254	1.95297	1.40869	1.16283	2.08319	1.36072	0.293253	0.99983
ENSG00000165502	RPL36AL	protein_coding	929.475	925.7	1086.99	801.443	766.173	1097.26	0.362934	0.99983
ENSG00000163719	MTMR14	protein_coding	41.5046	27.1779	20.1567	42.7855	35.4322	13.8263	-0.0696312	0.99983
ENSG00000076604	TRAF4	protein_coding	6.62163	5.67804	0	10.6254	7.17477	2.7693	-0.410001	0.99983
ENSG00000117592	PRDX6	protein_coding	81.8929	68.5377	123.816	49.4097	96.3396	94.7237	0.154502	0.99983
ENSG00000137601	NEK1	protein_coding	6.07461	0	5.23509	5.26369	5.35968	7.18606	-0.707748	0.99983
ENSG00000172270	BSG	protein_coding	5.98118	5.47078	11.4546	0	0	0	5.74905	0.50525
ENSG00000101150	TPD52L2	protein_coding	32.2547	42.0407	20.9697	32.6071	47.431	38.927	0.00949485	0.99983
ENSG00000142731	PLK4	protein_coding	12.9578	16.2322	16.3545	21.6967	16.2204	27.0624	-0.252037	0.99983
ENSG00000065609	SNAP91	protein_coding	0	3.12322	1.72088	2.55697	4.2284	1.36005	-0.988085	0.99983
ENSG00000122203	KIAA1191	protein_coding	0	0	0	0	9.83926	0	-5.22307	1
ENSG00000166575	TMEM135	protein_coding	1.49964	0.771564	0	0	1.16065	0.537582	1.05448	1
ENSG00000066651	TRMT11	protein_coding	3.96899	0	6.00082	9.7655	5.32448	6.00729	-1.8168	0.99983
ENSG00000183726	TMEM50A	protein_coding	4.19169	6.90118	0	0	0	0	5.37419	1
ENSG00000170776	AKAP13	protein_coding	0.248855	0.384108	0.338626	0	0.231123	0.267625	1.55031	1
ENSG00000169118	CSNK1G1	protein_coding	51.9476	33.7462	11.9002	35.3637	23.6357	10.1574	0.658919	0.99983
ENSG00000004897	CDC27	protein_coding	210.406	159.432	188.188	182.283	142.181	137.33	0.308744	0.99983
ENSG00000025800	KPNA6	protein_coding	21.3187	12.5354	8.90228	33.8832	15.3997	9.21919	-0.41722	0.99983
ENSG00000213380	COG8	protein_coding	0.677421	2.78826	0	0	0.943727	0	1.98191	1
ENSG00000135404	CD63	protein_coding	15.334	34.5157	51.2942	3.69083	0	1.37421	3.91036	0.293382
ENSG00000141425	RPRD1A	protein_coding	46.331	48.2897	57.4854	90.6525	79.3966	60.0048	-0.724202	0.393333
ENSG00000134153	EMC7	protein_coding	387.546	386.266	688.941	394.875	388.984	499.633	0.100936	0.99983
ENSG00000173846	PLK3	protein_coding	1.51692	0	2.06412	1.46047	3.52207	0	-1.62254	1
ENSG00000214517	PPME1	protein_coding	8.79232	8.71219	9.15763	13.168	11.7951	3.50202	-0.3913	0.99983
ENSG00000120063	GNA13	protein_coding	9.02474	20.1879	10.6785	15.1111	20.4076	6.18895	-0.159234	0.99983
ENSG00000131558	EXOC4	protein_coding	0	2.46822	3.62661	0	3.46538	0	-0.376243	0.99983
ENSG00000205937	RNPS1	protein_coding	33.5785	36.3708	35.5378	32.0453	42.9489	39.4899	0.0157367	0.99983
ENSG00000156599	ZDHHC5	protein_coding	84.2062	75.1588	18.1475	84.2079	51.4172	20.0127	0.357536	0.99983
ENSG00000167552	TUBA1A	protein_coding	328.724	267.174	406.249	324.135	356.922	348.394	-0.0766691	0.99983
ENSG00000182774	RPS17	protein_coding	27.7035	54.5703	48.1087	16.0035	14.7026	15.8896	1.54916	0.633433
ENSG00000105409	ATP1A3	protein_coding	0	0	1.53041	2.84246	0.783416	2.11667	-4.39103	1
ENSG00000148843	PDCD11	protein_coding	7.23601	4.39982	5.96745	4.75004	6.72041	3.53717	0.130763	0.99983
ENSG00000181035	SLC25A42	protein_coding	2.70402	0	0	1.56204	2.51135	0	-0.496762	1
ENSG00000073536	NLE1	protein_coding	0	0	0	5.76865	6.42079	0	-6.02928	0.293382
ENSG00000175115	PACS1	protein_coding	0.829609	1.70733	0	0	0	0	4.84794	1
ENSG00000148690	FRA10AC1	protein_coding	1.23666	0	0	2.08361	0	0	-0.625731	1
ENSG00000023516	AKAP11	protein_coding	1.01801	0	0	0.490063	0	0	1.18044	1
ENSG00000087152	ATXN7L3	protein_coding	28.0853	49.9623	28.5006	76.9956	23.4315	15.0165	-0.223849	0.99983
ENSG00000092841	MYL6	protein_coding	721.596	740.83	1102.09	556.637	721.534	845.89	0.310475	0.968825
ENSG00000075785	RAB7A	protein_coding	586.966	464.458	708.555	536.508	513.226	498.064	0.119967	0.99983
ENSG00000166831	RBPMS2	protein_coding	14.392	13.5752	0	17.3205	14.4803	0	-0.0640764	0.99983
ENSG00000168301	KCTD6	protein_coding	5.72384	6.73122	0	0	0	0	5.57376	0.620801
ENSG00000198799	LRIG2	protein_coding	0	0	0	1.55899	0.375967	0.725573	-4.54298	1
ENSG00000257093	DENND11	protein_coding	1.36974	2.46655	0	2.96721	1.27213	0	-0.00869494	0.99983
ENSG00000111203	ITFG2	protein_coding	0	0	0	0	4.12142	1.44616	-4.68248	1
ENSG00000122299	ZC3H7A	protein_coding	4.99894	3.67422	6.47832	4.46913	3.64787	4.09598	0.214878	0.99983
ENSG00000172725	CORO1B	protein_coding	6.63179	3.89948	3.00803	0	0	1.35847	6.11196	0.320966
ENSG00000113595	TRIM23	protein_coding	29.821	23.9906	23.1174	46.4599	22.1568	16.7153	-0.223706	0.99983
ENSG00000075415	SLC25A3	protein_coding	161.967	185.052	108.846	155.939	211.545	183.029	0.0340262	0.99983
ENSG00000130706	ADRM1	protein_coding	0	16.971	7.48076	0	0	0	5.51373	1
ENSG00000144043	TEX261	protein_coding	9.64969	8.68833	4.37689	6.96794	13.4431	5.62115	-0.0447139	0.99983
ENSG00000052126	PLEKHA5	protein_coding	0.401878	1.86089	0	0.386923	0.746485	0.288126	1.12082	0.99983
ENSG00000112983	BRD8	protein_coding	94.9048	109.081	61.4026	166.54	141.693	90.8937	-0.472671	0.767155
ENSG00000148516	ZEB1	protein_coding	0.583444	0	0.529275	1.40433	0.812805	1.46405	-1.81364	1
ENSG00000089063	TMEM230	protein_coding	6.61657	1.70211	1.50057	0	1.53628	0	2.51725	1
ENSG00000110076	NRXN2	protein_coding	1.90805	1.96338	0.865449	2.06667	1.10756	0	0.414308	0.99983
ENSG00000114353	GNAI2	protein_coding	32.0323	19.2858	30.6039	21.3257	22.1541	12.46	0.353087	0.99983
ENSG00000185115	NSMCE3	protein_coding	3.65407	1.07429	2.36772	4.02067	2.90888	2.24552	-0.437282	0.99983
ENSG00000131236	CAP1	protein_coding	8.60098	14.2968	11.4036	18.4728	11.6749	3.79474	-0.266772	0.99983
ENSG00000187391	MAGI2	protein_coding	0	0.410538	0.217156	0.691417	0	0	-0.585134	1
ENSG00000229894	GK3P	protein_coding	5.40341	4.17008	11.0289	10.4047	7.52759	0	-0.783833	0.99983
ENSG00000175166	PSMD2	protein_coding	185.185	95.2773	130.147	187.6	226.326	105.412	-0.451434	0.99983
ENSG00000166377	ATP9B	protein_coding	1.18279	2.78191	0.306564	1.13877	1.72623	1.21143	0.590296	0.99983
ENSG00000145901	TNIP1	protein_coding	1.74237	3.13758	2.76606	3.77445	6.87744	0	-1.01006	0.99983
ENSG00000162604	TM2D1	protein_coding	5.94709	0	8.2999	7.92799	2.9741	10.8234	-0.762457	0.99983
ENSG00000187325	TAF9B	protein_coding	0	0	5.02182	5.32977	5.14133	6.61479	-4.80678	1
ENSG00000149196	HIKESHI	protein_coding	210.222	200.434	172.034	200.275	182.954	169.163	0.219867	0.99983
ENSG00000117479	SLC19A2	protein_coding	2.31292	0	1.57363	0	1.07406	0	1.17811	1
ENSG00000184203	PPP1R2	protein_coding	0	3.54792	0	0	0	0	4.51354	1
ENSG00000106459	NRF1	protein_coding	216.869	216.854	138.936	328.532	228.726	130.448	-0.237309	0.99983
ENSG00000280987	MATR3	protein_coding	484.428	0	4.68269	428.171	0.368779	70.6007	0.300077	0.99983
ENSG00000170955	CAVIN3	protein_coding	6.48271	6.6707	7.35104	0	0	0	4.66404	1
ENSG00000188895	MSL1	protein_coding	28.7455	27.2262	23.1134	12.2654	35.1918	14.9884	0.34383	0.99983
ENSG00000111196	MAGOHB	protein_coding	40.6747	38.6346	32.1677	43.1775	47.9469	51.5937	-0.0828813	0.99983
ENSG00000122068	FYTTD1	protein_coding	1.59769	2.30163	2.0291	1.84588	0	1.37456	1.2294	0.99983
ENSG00000135046	ANXA1	protein_coding	1.70002	9.32969	13.3656	0	0	0	5.94068	0.458422
ENSG00000172500	FIBP	protein_coding	9.78352	5.42081	8.87518	2.89828	6.29057	0	0.83034	0.99983
ENSG00000175793	SFN	protein_coding	2835.93	3497.82	4616.73	5345.61	3866.56	3094.08	-0.41439	0.490244
ENSG00000159322	ADPGK	protein_coding	37.0149	51.6599	8.87702	44.6491	35.1677	12.8113	0.277695	0.99983
ENSG00000152242	C18orf25	protein_coding	16.863	12.2006	12.9072	24.3532	12.9696	11.1454	-0.23625	0.99983
ENSG00000168899	VAMP5	protein_coding	0	23.0076	46.3618	0	0	0	4.51354	1
ENSG00000217128	FNIP1	protein_coding	7.30774	6.21189	8.35864	11.3184	6.78702	7.06163	-0.296679	0.99983
ENSG00000176887	SOX11	protein_coding	0.840945	0	1.01716	1.07953	0.520682	0.401943	-0.816784	1
ENSG00000142507	PSMB6	protein_coding	76.7307	114.845	96.5003	99.0599	173.299	120.026	-0.391777	0.99983
ENSG00000169410	PTPN9	protein_coding	48.3811	43.786	37.015	53.0345	47.6405	29.0449	-0.00749919	0.99983
ENSG00000265818	EEF1E1-BLOC1S5	protein_coding	16.4284	13.5238	23.8449	15.817	18.3093	18.8452	-0.0725668	0.99983
ENSG00000132005	RFX1	protein_coding	3.22744	0	0	6.21466	2.99746	0.991674	-1.40202	0.99983
ENSG00000113569	NUP155	protein_coding	0	2.26824	0	0	0	0	4.70622	1
ENSG00000074266	EED	protein_coding	275.434	209.801	255.243	282.316	271.301	225.91	-0.0730233	0.99983
ENSG00000267120	AD000671.2	protein_coding	11.7977	20.233	16.6481	25.2414	18.2617	11.2778	-0.313197	0.99983
ENSG00000203791	EEF1AKMT2	protein_coding	0	5.35467	4.32725	0	0	5.28535	5.29129	1
ENSG00000115568	ZNF142	protein_coding	3.96874	10.0239	0	5.21051	6.70171	4.13873	0.356639	0.99983
ENSG00000153443	UBALD1	protein_coding	134.918	128.708	43.3472	133.957	123.999	41.3116	0.15134	0.99983
ENSG00000137221	TJAP1	protein_coding	3.74335	6.54824	2.03748	14.0558	5.91025	4.02569	-0.820752	0.99983
ENSG00000140400	MAN2C1	protein_coding	0	0.85376	0	0.798823	0	1.1897	0.262906	1
ENSG00000164796	CSMD3	protein_coding	0	0	0	0	0.689054	0	-3.80799	1
ENSG00000231767	AL136454.1	protein_coding	981.32	1343.05	1148.94	833.1	1212.2	1518.02	0.302124	0.99983
ENSG00000108588	CCDC47	protein_coding	76.5016	59.04	56.2552	70.8647	61.3618	66.8976	0.154571	0.99983
ENSG00000130204	TOMM40	protein_coding	0	64.7344	34.2416	61.9149	75.9556	40.593	-0.951066	0.99983
ENSG00000121879	PIK3CA	protein_coding	2.87343	5.10712	2.13271	3.7725	2.66868	1.68554	0.438548	0.99983
ENSG00000100216	TOMM22	protein_coding	100.612	95.1996	83.9272	0	65.5174	90.3743	1.67128	0.99983
ENSG00000135185	TMEM243	protein_coding	4.63008	7.14652	0	5.20074	0	0	1.33036	0.99983
ENSG00000087088	BAX	protein_coding	11.705	16.0592	7.07882	2.81734	17.2123	18.8817	0.574251	0.99983
ENSG00000167193	CRK	protein_coding	157.712	146.313	74.3511	217.602	145.321	28.9356	-0.131409	0.99983
ENSG00000101438	SLC32A1	protein_coding	8.9061	0	0	7.62192	2.75716	0	-0.108641	0.99983
ENSG00000136574	GATA4	protein_coding	9.65512	9.9351	0	0	12.132	0	0.784093	0.99983
ENSG00000147400	CETN2	protein_coding	23.8807	21.8428	28.8847	31.9333	20.9469	22.8283	-0.0855988	0.99983
ENSG00000198087	CD2AP	protein_coding	7.10184	6.15392	1.69539	11.156	8.67867	1.60789	-0.459925	0.99983
ENSG00000143374	TARS2	protein_coding	0	1.27376	0	2.3836	1.14966	0.887488	-1.32742	1
ENSG00000162373	BEND5	protein_coding	12.9586	4.84887	0	0	4.37645	0	2.10765	0.99983
ENSG00000164494	PDSS2	protein_coding	0	0	8.75713	3.71765	7.77012	6.45958	-5.47022	0.620801
ENSG00000033627	ATP6V0A1	protein_coding	10.135	12.3251	8.77615	12.1973	11.7661	5.94516	0.0282208	0.99983
ENSG00000008277	ADAM22	protein_coding	0	0	0	0	1.34479	0	-4.03038	1
ENSG00000100151	PICK1	protein_coding	5.77304	3.56427	5.76075	8.89311	12.3319	5.38066	-1.0736	0.99983
ENSG00000066427	ATXN3	protein_coding	28.7313	24.1891	29.8549	23.89	36.1448	33.52	-0.0698033	0.99983
ENSG00000133112	TPT1	protein_coding	14.2329	10.3591	13.5413	5.34761	18.3773	18.1686	0.153136	0.99983
ENSG00000108510	MED13	protein_coding	91.195	70.8919	36.8483	72.2731	67.3137	37.1165	0.333443	0.99983
ENSG00000013561	RNF14	protein_coding	25.8005	17.6991	7.34279	27.2757	27.251	13.0572	-0.210039	0.99983
ENSG00000163428	LRRC58	protein_coding	0	0	0	3.37514	0	0	-4.67993	1
ENSG00000008405	CRY1	protein_coding	20.0521	7.60183	14.8395	14.2254	21.5638	5.29653	-0.266907	0.99983
ENSG00000174010	KLHL15	protein_coding	42.6467	31.0495	42.3369	33.6998	30.2664	28.2679	0.322058	0.99983
ENSG00000153944	MSI2	protein_coding	2.2306	2.6577	1.5975	1.69546	2.28973	1.51505	0.411683	0.99983
ENSG00000127580	WDR24	protein_coding	0	11.3791	0	17.3012	0	0	-0.436108	0.99983
ENSG00000116833	NR5A2	protein_coding	32.7844	36.489	16.9946	29.9539	20.506	21.1063	0.582699	0.99983
ENSG00000178449	COX14	protein_coding	10.4058	5.35375	0	0	0	0	4.23492	1
ENSG00000198056	PRIM1	protein_coding	71.5919	108.228	49.711	57.0142	69.7741	63.3676	0.624894	0.99983
ENSG00000132305	IMMT	protein_coding	26.5887	29.314	16.0801	35.3513	39.393	15.4317	-0.300265	0.99983
ENSG00000138069	RAB1A	protein_coding	1390.04	1119.2	2025.17	1504.77	1455.81	1447.1	-0.121056	0.99983
ENSG00000241468	ATP5MF	protein_coding	0	10.2721	21.1303	0	0	0	4.87618	1
ENSG00000174482	LINGO2	protein_coding	1.45023	5.22298	0	2.79251	4.71412	2.59934	-0.0471025	0.99983
ENSG00000135111	TBX3	protein_coding	3.8105	7.84199	0	0	19.2678	1.21419	-0.62578	0.99983
ENSG00000136280	CCM2	protein_coding	4.61822	6.01938	4.74804	8.00343	5.14697	1.10367	-0.178251	0.99983
ENSG00000204628	RACK1	protein_coding	240.909	249.252	223.328	201.47	261.714	293.434	0.197892	0.99983
ENSG00000134717	BTF3L4	protein_coding	170.121	170.689	171.26	168.692	203.705	182.192	-0.0110035	0.99983
ENSG00000258643	BCL2L2-PABPN1	protein_coding	785.708	0	0	29.8193	112.032	57.2662	2.5497	0.99983
ENSG00000143303	RRNAD1	protein_coding	0	0	1.44469	0	8.13489	3.42533	-4.68248	1
ENSG00000142684	ZNF593	protein_coding	10.3418	7.09445	0	0	6.40325	4.94302	1.53405	1
ENSG00000033867	SLC4A7	protein_coding	0	0	3.80884	2.77916	0	3.01022	-4.67993	1
ENSG00000090520	DNAJB11	protein_coding	23.7765	19.4822	22.7673	30.5223	40.8932	19.8876	-0.609621	0.99983
ENSG00000184368	MAP7D2	protein_coding	9.24744	9.5156	8.38887	0	16.1034	2.07186	0.313283	0.99983
ENSG00000162695	SLC30A7	protein_coding	9.68279	15.7002	9.31616	7.90996	19.0757	4.41768	0.0245962	0.99983
ENSG00000121075	TBX4	protein_coding	3.78888	0	0	0	2.93242	0	0.44108	1
ENSG00000166326	TRIM44	protein_coding	2.11775	0.990527	1.57183	2.03894	2.68207	0.552115	-0.493721	0.99983
ENSG00000100883	SRP54	protein_coding	190.079	195.591	244.571	196.077	231.176	170.114	-0.0302964	0.99983
ENSG00000165434	PGM2L1	protein_coding	0	0	2.34594	5.53288	0	2.47207	-5.54245	0.981462
ENSG00000060339	CCAR1	protein_coding	743.4	806.098	677.78	840.837	815.75	659.879	0.0242443	0.99983
ENSG00000089685	BIRC5	protein_coding	0	7.48683	9.00045	0	0	0	5.16574	1
ENSG00000167005	NUDT21	protein_coding	410.637	442.686	321.557	349.469	340.67	425.896	0.426713	0.311347
ENSG00000255872	AL138752.2	protein_coding	74.9909	0	0	0	0	0	7.88614	0.892032
ENSG00000119777	TMEM214	protein_coding	4.11227	7.93411	0	6.92867	4.29666	1.84268	0.23357	0.99983
ENSG00000127184	COX7C	protein_coding	20.505	19.7809	43.0153	0	0	0	6.61692	0.116939
ENSG00000157107	FCHO2	protein_coding	13.3095	10.6996	11.3192	11.6128	12.3611	2.38555	0.118592	0.99983
ENSG00000261740	BOLA2-SMG1P6	protein_coding	4.43089	6.07918	2.00976	3.555	2.74345	1.58836	0.86455	0.99983
ENSG00000182934	SRPRA	protein_coding	652.141	552.741	485.085	764.925	751.44	434.404	-0.213753	0.99983
ENSG00000142657	PGD	protein_coding	3.78547	9.34858	6.86803	0	0	0	5.7688	0.509134
ENSG00000175137	SH3BP5L	protein_coding	0.881689	3.62903	0.79983	1.69775	3.27546	0.632126	-0.0188431	0.99983
ENSG00000196230	TUBB	protein_coding	124.282	110.888	180.532	73.4602	65.0185	58.0866	0.883953	0.495647
ENSG00000121864	ZNF639	protein_coding	8.14118	11.0427	7.38532	11.7573	14.7785	9.55113	-0.349018	0.99983
ENSG00000119685	TTLL5	protein_coding	11.5195	8.25517	2.6125	11.883	4.39411	1.47481	0.409398	0.99983
ENSG00000021574	SPAST	protein_coding	3.98851	0	0.72364	0	3.95126	2.09701	0.0841687	0.99983
ENSG00000236334	PPIAL4G	protein_coding	1.96322	4.0403	5.9365	3.78032	1.21555	0.469176	0.404863	0.99983
ENSG00000106351	AGFG2	protein_coding	3.67909	4.73222	1.66875	4.42771	8.11521	1.64857	-0.462871	0.99983
ENSG00000150459	SAP18	protein_coding	175.36	173.563	231.203	277.574	253.958	337.217	-0.486773	0.761208
ENSG00000137509	PRCP	protein_coding	1.52968	1.57404	3.46914	0.736376	0	0.54835	2.22245	0.99983
ENSG00000083168	KAT6A	protein_coding	10.2428	7.52847	4.45629	9.66039	9.31883	7.79319	0.0220816	0.99983
ENSG00000126767	ELK1	protein_coding	6.68351	2.29244	5.38932	20.7343	31.726	0	-2.4396	0.458251
ENSG00000100220	RTCB	protein_coding	87.5166	107.712	77.0562	107.39	129.093	92.887	-0.157712	0.99983
ENSG00000135837	CEP350	protein_coding	3.36193	5.64432	2.56825	4.94041	2.3007	2.28347	0.449013	0.99983
ENSG00000187164	SHTN1	protein_coding	0	2.83193	0	0	0	0.657711	4.87618	1
ENSG00000114125	RNF7	protein_coding	2067.04	2301.09	1644.15	1986.2	2085.2	1917.62	0.221399	0.967193
ENSG00000104408	EIF3E	protein_coding	106.735	80.4266	101.781	74.8468	109.276	114.484	0.13506	0.99983
ENSG00000048707	VPS13D	protein_coding	4.49565	1.75038	1.21245	3.04154	3.38538	0.958233	0.068195	0.99983
ENSG00000089195	TRMT6	protein_coding	34.6858	41.8691	32.6757	48.1659	48.3214	22.4768	-0.212791	0.99983
ENSG00000171163	ZNF692	protein_coding	5.13799	0	0	0	0	0	4.62057	1
ENSG00000152208	GRID2	protein_coding	3.56512	1.71197	2.37169	4.11894	4.41478	1.87441	-0.581221	0.99983
ENSG00000114416	FXR1	protein_coding	255.867	210.586	241.365	289.108	318.755	271.813	-0.265951	0.99983
ENSG00000182606	TRAK1	protein_coding	0	1.92356	0	0	1.30211	0	0.676524	1
ENSG00000224531	SMIM13	protein_coding	3.61444	2.12529	1.40523	4.47419	3.83645	0	-0.417043	0.99983
ENSG00000152102	FAM168B	protein_coding	30.6429	17.199	5.47534	40.6777	38.8083	8.32173	-0.61761	0.99983
ENSG00000183963	SMTN	protein_coding	4.18841	1.01409	0	2.8465	2.74586	1.94304	0.00396021	0.99983
ENSG00000198792	TMEM184B	protein_coding	3.57624	0.735989	0	1.37726	0	0	1.7795	0.99983
ENSG00000159352	PSMD4	protein_coding	48.3505	40.3167	37.0554	70.6293	72.7774	62.7552	-0.576305	0.99983
ENSG00000127463	EMC1	protein_coding	7.35837	7.03091	0.476799	14.6751	4.14924	0.942066	-0.25339	0.99983
ENSG00000188610	FAM72B	protein_coding	2.49594	2.56832	2.26421	2.40305	2.31809	0.596487	0.221304	1
ENSG00000184154	LRTOMT	protein_coding	31.0932	28.2552	22.7116	33.8239	29.2527	28.6614	0.0325442	0.99983
ENSG00000124596	OARD1	protein_coding	5.02437	7.15856	5.25911	14.5122	7.53796	11.6379	-0.724864	0.99983
ENSG00000132635	PCED1A	protein_coding	4.35068	0	1.97337	10.4719	0	0	-1.13976	1
ENSG00000109083	IFT20	protein_coding	67.2488	33.7948	43.2711	95.6135	66.8144	43.7289	-0.566995	0.99983
ENSG00000174206	C12orf66	protein_coding	9.25399	8.22384	2.67108	3.23986	7.81326	3.01574	0.768112	0.99983
ENSG00000254772	EEF1G	protein_coding	665.511	710.391	657.502	172.154	642.067	571.742	0.861432	0.99983
ENSG00000149930	TAOK2	protein_coding	4.57188	2.0582	0	8.25327	1.85767	1.43404	-0.479337	0.99983
ENSG00000171793	CTPS1	protein_coding	29.3838	20.0022	20.5044	34.166	32.1183	19.6082	-0.307953	0.99983
ENSG00000108924	HLF	protein_coding	0	1.916	0	1.43417	0	0	0.585416	1
ENSG00000136868	SLC31A1	protein_coding	38.746	38.3555	82.7551	44.8593	30.9745	53.0964	0.148175	0.99983
ENSG00000148498	PARD3	protein_coding	0	1.5947	0.702937	0.746042	2.51883	2.22219	-0.911312	1
ENSG00000114439	BBX	protein_coding	28.646	25.9832	30.7987	42.6978	37.838	20.842	-0.439847	0.99983
ENSG00000166783	MARF1	protein_coding	1.15688	0	0	0.445532	1.28934	0.497656	-0.497184	1
ENSG00000102078	SLC25A14	protein_coding	5.03169	0	7.60756	4.84444	0	0	0.180614	1
ENSG00000144713	RPL32	protein_coding	188.201	237.005	176.275	240.07	252.406	325.393	-0.0909207	0.99983
ENSG00000125827	TMX4	protein_coding	0	0.791999	0.69822	0	2.14451	0	-1.32669	1
ENSG00000172977	KAT5	protein_coding	87.2234	63.314	19.0146	82.0245	71.5887	28.6012	0.0889763	0.99983
ENSG00000136877	FPGS	protein_coding	14.1223	9.90805	8.15253	12.3607	0	0	1.10213	0.99983
ENSG00000100902	PSMA6	protein_coding	1065.05	1075.58	1370.44	1089.65	1180.8	1296.38	0.033489	0.99983
ENSG00000055130	CUL1	protein_coding	145.861	138.208	163.744	176.711	206.588	190.413	-0.315483	0.99983
ENSG00000204220	PFDN6	protein_coding	3.41808	0	2.32555	4.93631	1.58726	1.22529	-0.817089	1
ENSG00000074842	MYDGF	protein_coding	7.51905	10.8319	34.1048	0	0	0	5.25602	1
ENSG00000115977	AAK1	protein_coding	1.32046	3.03105	0.184286	3.0316	2.64141	0.801054	-0.25399	0.99983
ENSG00000135932	CAB39	protein_coding	279.959	231.914	299.211	287.208	312.012	190.259	-0.110905	0.99983
ENSG00000109670	FBXW7	protein_coding	3.67741	2.60154	1.0425	2.8767	0.640383	0.988693	0.969427	0.99983
ENSG00000119280	C1orf198	protein_coding	0.97787	0	0	0	2.27048	0.701083	-1.14127	1
ENSG00000282278	AC058822.1	protein_coding	24.7392	37.6757	0	0	0	33.345	7.62642	0.00560387
ENSG00000099795	NDUFB7	protein_coding	66.0328	43.6806	89.853	0	0	0	6.17845	0.288974
ENSG00000176055	MBLAC2	protein_coding	4.89289	0.915413	5.64914	10.7064	3.3049	0.637809	-1.14866	0.99983
ENSG00000101161	PRPF6	protein_coding	0	0	0	7.97337	0	0	-4.54242	1
ENSG00000168781	PPIP5K1	protein_coding	1.87497	6.10957	4.5357	3.91125	3.77296	4.70489	0.185337	0.99983
ENSG00000160271	RALGDS	protein_coding	0	0	0	2.85897	0	0	-4.39041	1
ENSG00000089737	DDX24	protein_coding	4.10451	3.31849	4.52131	2.82269	7.07951	3.57331	-0.309966	0.99983
ENSG00000014824	SLC30A9	protein_coding	1.40208	1.08205	0.635953	2.36233	3.25544	1.75913	-1.06425	0.99983
ENSG00000033030	ZCCHC8	protein_coding	9.1257	4.83744	3.01034	9.58483	6.16396	5.94787	-0.0541765	0.99983
ENSG00000164961	WASHC5	protein_coding	9.53624	9.26762	5.28664	19.3828	11.809	7.59666	-0.604431	0.99983
ENSG00000107164	FUBP3	protein_coding	29.4262	19.662	9.01362	18.0289	9.58305	6.30173	0.953743	0.99983
ENSG00000159176	CSRP1	protein_coding	2.69019	6.79466	3.32784	3.53192	4.76985	0	0.31596	0.99983
ENSG00000115840	SLC25A12	protein_coding	33.7771	32.6372	20.1783	29.3474	30.6051	11.8129	0.266151	0.99983
ENSG00000111057	KRT18	protein_coding	10.6889	17.7673	24.6141	0	0	0	6.76143	0.0858301
ENSG00000284292	AC004922.1	protein_coding	79.2934	67.194	49.0827	41.3148	47.6515	18.7268	0.83527	0.99983
ENSG00000085998	POMGNT1	protein_coding	6.11584	8.39091	4.06855	13.3467	6.81606	4.09242	-0.343903	0.99983
ENSG00000067248	DHX29	protein_coding	3.60779	0	0	0	3.35072	0	0.178009	1
ENSG00000244405	ETV5	protein_coding	12.676	13.0436	8.32693	11.7834	20.2978	5.01408	-0.206422	0.99983
ENSG00000165588	OTX2	protein_coding	0	21.491	4.73656	2.15444	3.46377	0	2.07037	0.99983
ENSG00000163444	TMEM183A	protein_coding	54.3673	47.5845	52.1541	51.1408	39.4661	50.6274	0.291791	0.99983
ENSG00000126804	ZBTB1	protein_coding	6.20938	10.3214	18.6318	11.4967	13.7519	14.3827	-0.489666	0.99983
ENSG00000110799	VWF	protein_coding	0	1.49932	3.30447	0	0	0	4.291	1
ENSG00000101290	CDS2	protein_coding	0	0	0	5.559	0	0	-5.97541	0.68271
ENSG00000187098	MITF	protein_coding	0	1.44635	0	1.35329	0	1.00774	0.26315	1
ENSG00000100804	PSMB5	protein_coding	361.649	328.552	667.966	354.464	358.574	713.613	0.0713413	0.99983
ENSG00000137414	FAM8A1	protein_coding	0	6.59306	0	4.62662	0	0	0.679323	0.99983
ENSG00000130340	SNX9	protein_coding	1.62625	2.78901	0	0.521909	2.51728	0	0.645479	1
ENSG00000174606	ANGEL2	protein_coding	1.0346	4.25841	0	0	3.52323	0	0.692398	0.99983
ENSG00000113407	TARS	protein_coding	5.73699	0	2.00167	0	0	0	5.32092	1
ENSG00000147854	UHRF2	protein_coding	4.0704	2.356	0.461561	3.67399	1.89018	1.64153	0.330848	0.99983
ENSG00000140463	BBS4	protein_coding	16.4252	11.8936	5.5186	26.9422	13.5598	17.0098	-0.390827	0.99983
ENSG00000102144	PGK1	protein_coding	31.0957	38.2059	37.0502	14.299	17.6728	24.2905	1.23469	0.587386
ENSG00000127603	MACF1	protein_coding	19.0044	20.1905	10.9149	16.9903	17.0772	7.38769	0.322176	0.99983
ENSG00000100319	ZMAT5	protein_coding	231.048	222.331	264.679	196.637	250.471	418.93	0.135834	0.99983
ENSG00000108829	LRRC59	protein_coding	30.5698	29.7404	16.6389	34.7834	45.4264	32.6762	-0.295866	0.99983
ENSG00000145087	STXBP5L	protein_coding	6.14629	5.38756	1.03253	1.53418	1.47994	5.38581	2.05461	0.69096
ENSG00000104866	PPP1R37	protein_coding	0.655342	2.02304	0	0	1.21729	0	1.24062	1
ENSG00000159377	PSMB4	protein_coding	204.247	217.501	357.64	173.78	205.133	595.953	0.272264	0.99983
ENSG00000221866	PLXNA4	protein_coding	0.924772	0	0.978732	0	0	0	4.20578	1
ENSG00000137075	RNF38	protein_coding	102.778	98.9894	73.0965	138.93	94.3086	54.8225	-0.0848917	0.99983
ENSG00000065361	ERBB3	protein_coding	3.35001	1.43631	0.506497	3.49412	0.777826	1.20089	0.293006	0.99983
ENSG00000182979	MTA1	protein_coding	0	2.98199	0	0	0	0	4.70622	1
ENSG00000013392	RWDD2A	protein_coding	0	3.44464	3.03676	0	2.48723	0	0.582998	1
ENSG00000149100	EIF3M	protein_coding	306	308.233	334.895	313.904	333.717	374.247	0.0422677	0.99983
ENSG00000135720	DYNC1LI2	protein_coding	18.4053	13.161	9.62169	20.7238	25.7856	8.05157	-0.445782	0.99983
ENSG00000244234	GMCL2	protein_coding	1.72245	3.5448	0	1.65835	3.19944	0	0.233738	1
ENSG00000151657	KIN	protein_coding	8.09724	7.57459	12.3537	12.0482	12.6477	11.8745	-0.537996	0.99983
ENSG00000164074	ABHD18	protein_coding	2.63363	1.93572	0	1.81116	4.89194	1.61844	-0.448617	0.99983
ENSG00000184009	ACTG1	protein_coding	235.056	345.023	410.786	97.3459	115.574	46.4677	1.56706	0.00250643
ENSG00000148335	NTMT1	protein_coding	0	6.85789	9.06879	0	13.1532	17.9182	-0.826661	0.99983
ENSG00000173530	TNFRSF10D	protein_coding	0	4.40719	2.59023	0	0	0	4.291	1
ENSG00000188215	DCUN1D3	protein_coding	38.1226	50.0785	34.2153	62.4748	48.2127	19.7721	-0.202151	0.99983
ENSG00000070778	PTPN21	protein_coding	9.54087	5.07803	0	5.06803	6.72216	2.35873	0.419904	0.99983
ENSG00000108961	RANGRF	protein_coding	0	10.9714	0	0	0	0	4.291	1
ENSG00000011677	GABRA3	protein_coding	3.04023	7.50815	0	10.5375	0	0	0.157165	0.99983
ENSG00000185338	SOCS1	protein_coding	19.6701	2.8915	39.5114	12.1745	2.60979	21.1537	0.731846	0.99983
ENSG00000162368	CMPK1	protein_coding	238.291	252.632	254.875	334.971	331.053	238.144	-0.319994	0.99983
ENSG00000011105	TSPAN9	protein_coding	3.289	7.52084	1.98909	0.703689	3.05464	0	1.63477	0.99983
ENSG00000079156	OSBPL6	protein_coding	12.081	15.5957	10.7601	12.9003	12.4442	4.56695	0.249299	0.99983
ENSG00000114503	NCBP2	protein_coding	46.4095	36.5785	43.8922	41.8303	42.6441	61.9449	0.0912482	0.99983
ENSG00000162959	MEMO1	protein_coding	698.042	773.499	896.789	641.813	793.767	685.187	0.153339	0.99983
ENSG00000174106	LEMD3	protein_coding	25.7859	23.7406	20.9295	24.8262	18.4865	17.5141	0.315966	0.99983
ENSG00000213780	GTF2H4	protein_coding	22.743	22.2881	9.82452	11.4697	16.0933	10.8704	0.822835	0.99983
ENSG00000072849	DERL2	protein_coding	26.0918	37.8319	20.4417	22.0759	31.943	29.7603	0.360981	0.99983
ENSG00000101460	MAP1LC3A	protein_coding	3125.77	3888.09	2815.69	3515.59	3328.22	3718.8	0.157905	0.99983
ENSG00000172432	GTPBP2	protein_coding	0	3.29653	0	3.08441	0	2.29684	0.263534	1
ENSG00000080824	HSP90AA1	protein_coding	300.038	371.574	350.259	337.017	382.262	336.457	0.020978	0.99983
ENSG00000162063	CCNF	protein_coding	3.99967	0.411566	1.81416	4.23591	2.60027	1.43378	-0.521137	0.99983
ENSG00000165782	PIP4P1	protein_coding	3.31764	4.09661	0	8.94368	6.77872	0.95143	-0.959689	0.99983
ENSG00000115839	RAB3GAP1	protein_coding	4.18726	3.13359	0	0	2.47475	0	1.65423	0.99983
ENSG00000134317	GRHL1	protein_coding	0.634657	0.65306	0	0	1.17887	0	0.220167	1
ENSG00000135164	DMTF1	protein_coding	38.5865	44.6686	39.1364	73.785	47.5338	44.5706	-0.416497	0.99983
ENSG00000150687	PRSS23	protein_coding	4.40999	4.99166	8.20112	0	0	0	7.05841	0.0345033
ENSG00000148835	TAF5	protein_coding	20.9057	46.2108	44.9534	48.4556	58.9672	44.9649	-0.554666	0.99983
ENSG00000105825	TFPI2	protein_coding	6.19491	4.2497	18.7325	0	0	0	4.97754	1
ENSG00000197283	SYNGAP1	protein_coding	0	1.25484	0	2.93523	2.5483	0	-1.99143	0.99983
ENSG00000121749	TBC1D15	protein_coding	33.1259	28.721	40.0671	51.6786	37.6022	42.4413	-0.407321	0.99983
ENSG00000130772	MED18	protein_coding	2.50213	0	0	4.81802	2.32384	0	-1.39979	1
ENSG00000131013	PPIL4	protein_coding	111.801	79.0924	135.493	143.801	116.003	120.234	-0.325622	0.99983
ENSG00000204178	MACO1	protein_coding	25.3671	10.4411	13.8072	37.2452	21.7926	10.4575	-0.602718	0.99983
ENSG00000126214	KLC1	protein_coding	0.393236	0.809278	0.237818	0.504802	0.121739	0.375906	1.08326	1
ENSG00000197746	PSAP	protein_coding	14.2431	29.3122	55.9896	0	0	0	7.43299	0.0123622
ENSG00000140391	TSPAN3	protein_coding	3.30445	7.10965	5.45027	0	0	0	6.76637	0.0903899
ENSG00000085224	ATRX	protein_coding	48.4613	47.845	53.5861	76.0397	43.4268	55.5908	-0.184187	0.99983
ENSG00000164687	FABP5	protein_coding	7.95187	23.1836	36.068	0	0	0	6.2077	0.296298
ENSG00000101407	TTI1	protein_coding	0	2.90314	0	3.2596	4.19247	4.45004	-1.22676	0.99983
ENSG00000113361	CDH6	protein_coding	0.811185	0.417354	0	0	0.376692	0	1.79158	1
ENSG00000149289	ZC3H12C	protein_coding	109.135	124.361	68.9947	141.185	113.938	59.0101	-0.00419608	0.99983
ENSG00000107485	GATA3	protein_coding	1.4861	0	0	0	3.45051	0	-1.14127	1
ENSG00000138032	PPM1B	protein_coding	1.06547	1.82728	1.9331	1.7097	0	0	0.910785	1
ENSG00000184575	XPOT	protein_coding	11.376	13.1247	5.94169	10.9526	17.2888	0	-0.0903511	0.99983
ENSG00000237289	CKMT1B	protein_coding	11.6352	11.9727	46.1781	13.3027	40.5231	23.9829	-1.08311	0.99983
ENSG00000113448	PDE4D	protein_coding	0	0.95956	0	0	0	0	4.291	1
ENSG00000007372	PAX6	protein_coding	6.96901	7.92596	10.8694	4.82625	11.2416	2.19141	0.000515594	0.99983
ENSG00000169223	LMAN2	protein_coding	43.0653	34.7327	34.8435	54.91	29.1868	36.7169	0.0133387	0.99983
ENSG00000072110	ACTN1	protein_coding	4.98695	4.15412	2.15426	0	6.39602	0	0.605665	0.99983
ENSG00000161204	ABCF3	protein_coding	7.26924	4.48802	5.27547	0	4.95093	1.73722	1.33524	0.99983
ENSG00000101868	POLA1	protein_coding	26.222	33.2392	14.4793	25.9779	17.2946	11.1709	0.585683	0.99983
ENSG00000148606	POLR3A	protein_coding	15.9008	14.3166	10.5608	24.8772	17.1411	15.2679	-0.352232	0.99983
ENSG00000168807	SNTB2	protein_coding	4.34407	7.88831	1.85447	9.84096	4.98383	0.732818	-0.143486	0.99983
ENSG00000133275	CSNK1G2	protein_coding	11.3456	3.43371	2.4217	0	6.81816	2.39241	1.19715	0.99983
ENSG00000134371	CDC73	protein_coding	8.1423	13.3069	3.91041	13.1423	6.89487	7.89794	0.230882	0.99983
ENSG00000277957	SENP3-EIF4A1	protein_coding	605.213	192.584	63.0986	1050.09	448.205	86.37	-0.790848	0.99983
ENSG00000214706	IFRD2	protein_coding	0	8.39408	7.40015	0	0	0	5.29129	1
ENSG00000117676	RPS6KA1	protein_coding	8.14828	6.6194	4.27944	12.3869	8.36427	2.45975	-0.367983	0.99983
ENSG00000070785	EIF2B3	protein_coding	68.7997	90.5868	64.4254	66.9516	92.7542	79.5578	0.11481	0.99983
ENSG00000170345	FOS	protein_coding	0	0	3.59246	12.2008	3.67795	0	-5.61349	0.541528
ENSG00000233927	RPS28	protein_coding	11.9084	9.803	14.0436	0	0	0	5.82931	0.458422
ENSG00000160948	VPS28	protein_coding	3.34757	3.44464	3.64412	0	0	0	4.98598	1
ENSG00000105576	TNPO2	protein_coding	177.345	155.151	18.8887	188.373	157.039	19.0463	0.0655505	0.99983
ENSG00000152804	HHEX	protein_coding	0	4.11827	0	0	3.71703	0	0.260717	1
ENSG00000136237	RAPGEF5	protein_coding	1.96813	0	0.892703	0.473723	0	0	2.17973	1
ENSG00000180879	SSR4	protein_coding	1.10578	2.2757	6.0187	0	0	0	4.26294	1
ENSG00000139880	CDH24	protein_coding	0	3.46394	1.22151	7.77851	3.12645	0	-1.50663	0.99983
ENSG00000152683	SLC30A6	protein_coding	10.2615	10.5591	16.5019	22.4537	20.3602	19.73	-0.919166	0.99983
ENSG00000108395	TRIM37	protein_coding	17.0313	0	5.84597	20.8292	19.6653	3.30015	-1.15054	0.99983
ENSG00000112624	BICRAL	protein_coding	29.1317	19.3519	6.02134	23.4321	14.0417	1.85065	0.493789	0.99983
ENSG00000172757	CFL1	protein_coding	767.99	802.213	1088.16	834.683	820.356	1122.81	0.0441709	0.99983
ENSG00000001084	GCLC	protein_coding	0.58561	0	1.59372	1.12763	1.63165	2.30919	-2.13496	1
ENSG00000198830	HMGN2	protein_coding	299.895	272.766	536.208	309.304	263.093	551.99	0.121315	0.99983
ENSG00000128294	TPST2	protein_coding	5.84035	0	0	0	2.37308	1.30851	1.36969	0.99983
ENSG00000164163	ABCE1	protein_coding	221.917	224.615	257.681	205.112	221.468	201.048	0.184412	0.99983
ENSG00000165732	DDX21	protein_coding	39.5787	33.9387	21.6345	42.0141	68.8043	39.2897	-0.480682	0.99983
ENSG00000115993	TRAK2	protein_coding	0.671473	0	0	0	2.49451	0	-1.81811	1
ENSG00000186654	PRR5	protein_coding	3.3703	0	0	0	0	0	4.42796	1
ENSG00000164951	PDP1	protein_coding	9.90626	4.17008	5.31022	3.46822	12.1278	3.87397	-0.0515227	0.99983
ENSG00000156531	PHF6	protein_coding	5.66631	5.50669	9.42374	5.15236	14.3258	9.47905	-0.69549	0.99983
ENSG00000166200	COPS2	protein_coding	314.122	341.554	418.142	340.277	305.156	470.893	0.14444	0.99983
ENSG00000159256	MORC3	protein_coding	47.2546	55.9186	47.5112	51.9413	32.1841	43.4782	0.421927	0.99983
ENSG00000117523	PRRC2C	protein_coding	251.574	205.007	65.7355	160.789	146.505	47.8677	0.689767	0.0081933
ENSG00000119906	SLF2	protein_coding	35.2221	33.8862	30.3934	32.2571	21.8082	31.2063	0.478413	0.99983
ENSG00000165996	HACD1	protein_coding	2.61899	1.34747	4.1577	0	0	0	4.23492	1
ENSG00000158716	DUSP23	protein_coding	0	18.8385	22.1438	0	0	0	4.291	1
ENSG00000171823	FBXL14	protein_coding	9.33553	5.76375	0	14.381	3.46813	0	-0.109743	0.99983
ENSG00000182473	EXOC7	protein_coding	1.74612	1.79676	2.48915	1.20081	2.54839	0	0.0282389	0.99983
ENSG00000175183	CSRP2	protein_coding	2.59164	0.888931	0	2.07933	0	2.78711	0.880009	1
ENSG00000108984	MAP2K6	protein_coding	0.757321	0	1.92362	0.874965	1.12537	0.651552	-1.30256	0.99983
ENSG00000133657	ATP13A3	protein_coding	79.2012	72.4861	58.8945	71.1212	66.6616	57.6021	0.2581	0.99983
ENSG00000127922	SEM1	protein_coding	41.2879	41.3553	40.6422	0	0	0	10.1988	1.64508e-08
ENSG00000151883	PARP8	protein_coding	17.2322	14.1341	14.4995	22.6021	22.9627	17.01	-0.42135	0.99983
ENSG00000100485	SOS2	protein_coding	0	0	0	0	3.37304	0	-4.54497	1
ENSG00000125149	C16orf70	protein_coding	288.713	228.994	185.056	371.301	313.157	158.039	-0.283447	0.99983
ENSG00000149218	ENDOD1	protein_coding	2.1702	1.67485	0	0	0	0	4.46538	1
ENSG00000197903	HIST1H2BK	protein_coding	26.4923	20.4454	12.0163	31.883	30.7558	9.49682	-0.298682	0.99983
ENSG00000080503	SMARCA2	protein_coding	3.12117	2.79276	1.72345	1.56783	2.01653	3.21063	0.837308	0.99983
ENSG00000035687	ADSS	protein_coding	56.4665	52.0672	54.5502	82.6068	79.6861	105.152	-0.46134	0.99983
ENSG00000167461	RAB8A	protein_coding	77.2729	129.539	90.5247	90.1635	88.8767	82.5507	0.332832	0.99983
ENSG00000185130	HIST1H2BL	protein_coding	72.3925	37.2459	42.2173	89.6122	67.2341	74.1452	-0.399106	0.99983
ENSG00000160753	RUSC1	protein_coding	0	1.91311	2.52987	1.34251	0	0	0.678375	1
ENSG00000157110	RBPMS	protein_coding	264.993	278.809	102.951	260.868	371.011	96.2138	-0.101344	0.99983
ENSG00000132718	SYT11	protein_coding	3.40868	4.0086	3.53395	6.09482	8.59286	17.1069	-0.869586	0.99983
ENSG00000124767	GLO1	protein_coding	8.5684	0	9.7161	0	0	0	4.62057	1
ENSG00000169756	LIMS1	protein_coding	0	3.34136	2.65114	0	1.80949	0	0.998718	0.99983
ENSG00000065413	ANKRD44	protein_coding	0	1.21467	0	1.70477	1.27905	0	-1.15558	0.99983
ENSG00000061936	SFSWAP	protein_coding	6.95629	7.92494	5.40895	5.26225	7.6143	2.84989	0.324421	0.99983
ENSG00000104756	KCTD9	protein_coding	5.75723	0	0	0	0	2.47658	4.94246	1
ENSG00000138777	PPA2	protein_coding	0	3.35763	1.97337	0	0	0	4.291	1
ENSG00000163110	PDLIM5	protein_coding	2.95799	3.51204	5.57313	3.72419	3.80384	1.4682	-0.0978704	0.99983
ENSG00000105464	GRIN2D	protein_coding	4.95463	3.56882	3.14624	9.06347	7.8227	3.55222	-0.8677	0.99983
ENSG00000144476	ACKR3	protein_coding	0	3.76314	0	0	5.66084	3.49593	-0.477085	1
ENSG00000079387	SENP1	protein_coding	3.71452	0	3.36965	1.58946	1.14995	0	0.542647	1
ENSG00000156508	EEF1A1	protein_coding	1290.74	1524.07	1387.94	1224.06	1260.85	1297.86	0.300685	0.525563
ENSG00000169635	HIC2	protein_coding	0	0	0	0	2.26215	0	-4.03038	1
ENSG00000058063	ATP11B	protein_coding	23.8963	28.8288	17.691	23.5359	23.7241	23.434	0.27894	0.99983
ENSG00000104517	UBR5	protein_coding	129.089	129.81	77.6253	133.302	135.581	88.8642	0.0646206	0.99983
ENSG00000188559	RALGAPA2	protein_coding	0	2.0061	0	0	0	1.70835	4.87618	1
ENSG00000204392	LSM2	protein_coding	142.969	110.336	129.695	139.942	148.272	146.918	-0.0700981	0.99983
ENSG00000161542	PRPSAP1	protein_coding	279.006	206.278	222.906	310.753	208.759	153.645	0.0232324	0.99983
ENSG00000164056	SPRY1	protein_coding	1.91022	1.31041	0	0	1.18273	0	1.53405	1
ENSG00000138411	HECW2	protein_coding	1.49219	0.98708	1.83709	1.1288	0.9899	0.840574	0.34405	0.99983
ENSG00000155850	SLC26A2	protein_coding	1.46607	0.603432	4.25585	1.97611	2.99552	1.68175	-1.15719	0.99983
ENSG00000133398	MED10	protein_coding	120.484	108.655	192.806	136.854	144.588	201.879	-0.178957	0.99983
ENSG00000108733	PEX12	protein_coding	11.466	9.98331	12.8018	16.9835	10.649	14.544	-0.241089	0.99983
ENSG00000110367	DDX6	protein_coding	23.1161	31.2621	23.3665	31.3701	19.0153	24.1493	0.239111	0.99983
ENSG00000178385	PLEKHM3	protein_coding	6.50471	8.25512	1.37685	10.8552	9.06182	2.48722	-0.30836	0.99983
ENSG00000023287	RB1CC1	protein_coding	483.267	445.779	361.724	429.54	391.573	402.085	0.297996	0.581217
ENSG00000099817	POLR2E	protein_coding	99.485	97.0381	108.58	125.715	125.12	102.159	-0.232838	0.99983
ENSG00000073921	PICALM	protein_coding	240.323	210.035	105.035	175.067	192.158	99.2719	0.411179	0.706005
ENSG00000111752	PHC1	protein_coding	2.05689	2.53985	1.11955	2.37641	1.91033	0	0.224948	0.99983
ENSG00000110713	NUP98	protein_coding	107.519	106.18	33.5139	115.293	107.194	42.1963	0.0621148	0.99983
ENSG00000122779	TRIM24	protein_coding	11.6661	7.81679	10.0907	12.5379	13.3545	7.39141	-0.295458	0.99983
ENSG00000147649	MTDH	protein_coding	35.5633	35.2759	31.6802	42.8769	31.839	19.0654	0.0464465	0.99983
ENSG00000107371	EXOSC3	protein_coding	141.904	278.296	333.182	222.616	250.407	250.156	-0.0461718	0.99983
ENSG00000131626	PPFIA1	protein_coding	0.862404	1.33112	1.76025	2.49093	2.00238	1.39117	-0.908786	0.99983
ENSG00000165280	VCP	protein_coding	181.29	120.771	134.989	252.735	265.211	102.178	-0.663176	0.380129
ENSG00000174574	AKIRIN1	protein_coding	299.465	335.197	319.352	201.553	382.751	240.277	0.231476	0.99983
ENSG00000156374	PCGF6	protein_coding	84.7283	44.0243	40.3334	89.6519	67.0042	37.891	-0.165912	0.99983
ENSG00000100644	HIF1A	protein_coding	6.3685	2.52045	6.66603	4.24488	3.18484	0	0.373723	0.99983
ENSG00000115942	ORC2	protein_coding	14.2809	16.0309	15.7031	25.4157	18.8902	15.8234	-0.423209	0.99983
ENSG00000134287	ARF3	protein_coding	6.6432	4.73251	0	1.96799	8.06825	1.46549	0.280444	0.99983
ENSG00000180574	EIF2S3B	protein_coding	132.262	127.524	98.2533	196.525	183.773	97.8117	-0.429864	0.99983
ENSG00000087053	MTMR2	protein_coding	2.88671	5.09214	0.748199	8.33784	4.97902	2.9566	-0.60795	0.99983
ENSG00000183741	CBX6	protein_coding	1.2628	2.59884	1.43195	0	0	0	5.263	1
ENSG00000115806	GORASP2	protein_coding	9.11747	6.62249	3.89222	4.1309	5.97727	4.9987	0.750277	0.99983
ENSG00000145216	FIP1L1	protein_coding	0	1.3814	0	16.8026	19.949	1.60414	-4.61656	0.0425555
ENSG00000100387	RBX1	protein_coding	397.443	381.256	412.366	317.436	353.206	376.222	0.333048	0.99983
ENSG00000008083	JARID2	protein_coding	65.4692	136.815	37.3942	70.8146	78.0696	30.4228	0.56784	0.99983
ENSG00000183735	TBK1	protein_coding	3.16314	0	2.1521	0	0	0	4.62057	1
ENSG00000011454	RABGAP1	protein_coding	36.6748	37.1709	18.7612	39.5578	33.8055	20.9561	0.131088	0.99983
ENSG00000166398	KIAA0355	protein_coding	26.8338	19.9225	8.31957	15.0433	16.7196	6.57516	0.672863	0.99983
ENSG00000153814	JAZF1	protein_coding	5.92624	4.26867	0	5.13513	0	0	1.13275	0.99983
ENSG00000108592	FTSJ3	protein_coding	40.2463	43.4092	33.4306	58.3562	59.8957	35.4598	-0.379637	0.99983
ENSG00000112972	HMGCS1	protein_coding	11.0425	9.4036	7.59929	10.9981	10.9629	5.45992	0.0147973	0.99983
ENSG00000133393	FOPNL	protein_coding	2.10986	2.17104	1.91397	2.03134	6.85833	3.02532	-0.94934	1
ENSG00000118939	UCHL3	protein_coding	45.037	57.2472	51.6703	58.6648	78.7347	42.7357	-0.308189	0.99983
ENSG00000182087	TMEM259	protein_coding	8.13796	10.3064	1.70363	3.6162	12.7906	1.34642	0.275457	0.99983
ENSG00000011021	CLCN6	protein_coding	12.3499	9.53102	4.20124	12.7821	15.7711	1.10678	-0.269825	0.99983
ENSG00000198947	DMD	protein_coding	15.6128	5.90441	4.23686	7.70858	17.2268	6.3143	-0.11315	0.99983
ENSG00000122512	PMS2	protein_coding	4.04974	1.66687	0	0	0	0.580691	5.45323	1
ENSG00000171208	NETO2	protein_coding	7.81237	0	7.39517	17.3325	16.0887	9.25393	-1.99597	0.99983
ENSG00000278677	HIST1H2AM	protein_coding	102.734	59.4634	93.1955	136.002	178.9	165.723	-0.846076	0.99983
ENSG00000132664	POLR3F	protein_coding	7.56357	6.81003	4.28834	4.55131	10.5369	8.81187	0.0376678	0.99983
ENSG00000143919	CAMKMT	protein_coding	0	3.9007	8.02393	3.64971	4.69422	5.43559	-0.962932	0.99983
ENSG00000110315	RNF141	protein_coding	59.6585	34.1785	5.55823	42.8459	23.0615	4.85521	0.631583	0.99983
ENSG00000160741	CRTC2	protein_coding	3.50277	5.76695	0	5.39586	0	2.5113	0.932515	0.99983
ENSG00000156642	NPTN	protein_coding	275.37	230.548	227.095	210.893	241.799	215.823	0.276135	0.99983
ENSG00000127947	PTPN12	protein_coding	39.7349	41.3571	32.3169	24.6247	26.2991	35.0368	0.790106	0.99983
ENSG00000163686	ABHD6	protein_coding	103.4	88.1798	67.4591	81.8239	60.5137	48.2371	0.550513	0.99983
ENSG00000017797	RALBP1	protein_coding	4.07961	3.22916	1.70808	2.4171	2.91455	2.2499	0.569679	0.99983
ENSG00000094880	CDC23	protein_coding	44.8263	46.6887	24.7954	57.3687	40.6168	26.2592	0.0258533	0.99983
ENSG00000082068	WDR70	protein_coding	3.62244	3.72749	7.22947	5.23145	5.38292	9.08987	-0.411006	0.99983
ENSG00000115317	HTRA2	protein_coding	6.72681	12.1133	3.81392	4.85735	8.59029	1.20569	0.603817	0.99983
ENSG00000138190	EXOC6	protein_coding	3.88993	7.20491	4.23452	7.49033	7.58677	4.74109	-0.317872	0.99983
ENSG00000100522	GNPNAT1	protein_coding	71.7374	44.6791	46.8098	79.3673	83.5744	84.8177	-0.370813	0.99983
ENSG00000109814	UGDH	protein_coding	8.15009	0	9.09958	6.03599	6.40484	8.09058	-0.51164	0.99983
ENSG00000173334	TRIB1	protein_coding	0	0	0	2.96351	3.43048	0	-4.68136	1
ENSG00000071564	TCF3	protein_coding	2.4861	0	0	0.797861	0	0	1.76496	1
ENSG00000124207	CSE1L	protein_coding	285.542	340.287	180.719	331.817	302.2	171.869	0.103657	0.99983
ENSG00000179933	C14orf119	protein_coding	8.61227	13.293	14.0628	12.4376	11.198	14.8189	0.0150332	0.99983
ENSG00000168906	MAT2A	protein_coding	6812.32	5353.5	3988.72	6151.99	5465.24	3556.57	0.184865	0.99983
ENSG00000119042	SATB2	protein_coding	13.5864	22.0369	6.05807	13.3025	31.0112	12.7125	-0.201513	0.99983
ENSG00000068366	ACSL4	protein_coding	366.598	407.772	308.432	633.908	549.558	219.441	-0.48952	0.119321
ENSG00000087303	NID2	protein_coding	2.36864	0.812443	0.716243	1.14025	0	1.13213	1.61681	1
ENSG00000204569	PPP1R10	protein_coding	31.5303	31.9455	30.8031	52.7743	39.195	20.1712	-0.411449	0.99983
ENSG00000184207	PGP	protein_coding	81.3484	68.1148	70.9017	97.5173	97.773	96.0607	-0.268137	0.99983
ENSG00000241837	ATP5PO	protein_coding	0	7.37196	4.33271	0	0	0	4.87618	1
ENSG00000105784	RUNDC3B	protein_coding	1.07151	3.30773	0.972023	2.57907	0	0	0.920948	1
ENSG00000100503	NIN	protein_coding	3.13511	4.36462	2.50944	2.30822	2.22661	2.51215	0.848847	0.99983
ENSG00000016864	GLT8D1	protein_coding	5.33628	6.86378	6.05105	7.06433	3.09753	6.21699	0.396084	0.99983
ENSG00000085978	ATG16L1	protein_coding	21.2821	17.6053	14.0065	24.106	31.3925	13.7623	-0.399078	0.99983
ENSG00000083097	DOP1A	protein_coding	0	2.84343	2.50674	4.59535	6.53265	1.62094	-1.83606	0.99983
ENSG00000123684	LPGAT1	protein_coding	4.88029	2.6586	1.30211	4.14588	8.26522	0.823274	-0.614148	0.99983
ENSG00000104973	MED25	protein_coding	1.96961	3.37787	0.59558	5.05682	4.87803	1.41211	-0.769367	0.99983
ENSG00000161594	KLHL10	protein_coding	144.349	122.848	132.916	143.157	152.207	213.207	-0.0275708	0.99983
ENSG00000118412	CASP8AP2	protein_coding	6.79411	6.03779	5.60302	4.16263	5.16272	2.65692	0.575844	0.99983
ENSG00000074696	HACD3	protein_coding	7.46987	7.68649	9.68049	3.76718	3.63398	5.35552	1.15425	0.99983
ENSG00000006025	OSBPL7	protein_coding	0	0	0	0	3.92262	0	-4.68248	1
ENSG00000173674	EIF1AX	protein_coding	42.3043	50.5901	57.5649	31.9235	44.0684	57.3811	0.406552	0.99983
ENSG00000139625	MAP3K12	protein_coding	0.949716	0	0	0	1.47007	0	-0.557555	1
ENSG00000088833	NSFL1C	protein_coding	151.071	176.524	172.796	240.68	203.104	182.826	-0.314731	0.99983
ENSG00000131914	LIN28A	protein_coding	0	2.6129	0	3.05596	3.53749	3.18591	-1.20105	1
ENSG00000123124	WWP1	protein_coding	4.6393	1.59128	10.1707	4.09443	5.02685	5.54357	-0.442076	0.99983
ENSG00000112200	ZNF451	protein_coding	3.53589	2.68927	0.836766	0.444039	2.99838	1.98395	0.951271	0.99983
ENSG00000170004	CHD3	protein_coding	0.48832	1.2562	0	1.41044	0	0	0.462252	1
ENSG00000001629	ANKIB1	protein_coding	9.22069	9.83948	2.1686	8.21995	7.61214	3.67264	0.38874	0.99983
ENSG00000140941	MAP1LC3B	protein_coding	1.00194	2.5775	3.63568	0	0	0	4.48931	1
ENSG00000060749	QSER1	protein_coding	2.31525	0	0	1.78327	0.860111	0.663967	-0.0824204	0.99983
ENSG00000163527	STT3B	protein_coding	89.7252	82.9906	25.1501	136.374	86.1407	26.3818	-0.240732	0.99983
ENSG00000198919	DZIP3	protein_coding	1.81722	1.86992	0	1.04976	0	0	1.95941	1
ENSG00000112394	SLC16A10	protein_coding	1.57193	0	0.814849	0	0.62568	0	1.40006	1
ENSG00000153187	HNRNPU	protein_coding	196.047	210.498	146.018	249.079	247.872	170.371	-0.169482	0.99983
ENSG00000028310	BRD9	protein_coding	6.07792	7.61377	3.1164	9.66808	7.85368	3.59972	-0.231625	0.99983
ENSG00000128524	ATP6V1F	protein_coding	238.431	207.862	231.315	219.993	181.459	322.892	0.273434	0.99983
ENSG00000121957	GPSM2	protein_coding	0.829155	0	0	0	1.79684	0	-1.04243	1
ENSG00000160691	SHC1	protein_coding	8.13623	7.77416	4.74482	13.9883	9.71548	5.4166	-0.451296	0.99983
ENSG00000215421	ZNF407	protein_coding	2.07005	2.76911	1.69008	3.38813	2.69157	0.890473	-0.204173	0.99983
ENSG00000100991	TRPC4AP	protein_coding	162.002	150.276	55.0198	264.309	220.87	30.8962	-0.514579	0.843181
ENSG00000146067	FAM193B	protein_coding	0	4.01187	0	4.58787	0	2.48466	-0.0256718	0.99983
ENSG00000064651	SLC12A2	protein_coding	40.9788	64.5913	45.7694	49.0322	54.3383	43.1355	0.152954	0.99983
ENSG00000126603	GLIS2	protein_coding	2.82322	0	0	4.89268	3.14646	0	-1.40147	0.99983
ENSG00000196850	PPTC7	protein_coding	9.76512	6.39436	4.8319	10.2564	9.89378	4.45524	-0.202375	0.99983
ENSG00000111674	ENO2	protein_coding	0	3.6392	0	0	2.7372	0	0.524229	1
ENSG00000198814	GK	protein_coding	16.4805	6.78335	21.7848	20.4006	18.8047	5.73903	-0.640166	0.99983
ENSG00000125450	NUP85	protein_coding	10.6903	10.5003	7.93453	13.5673	9.47725	9.75468	0.00301825	0.99983
ENSG00000163041	H3F3A	protein_coding	3625.64	3585.09	3475.68	3037.81	2940.85	3209.4	0.390058	0.0101859
ENSG00000198265	HELZ	protein_coding	10.2996	8.44547	5.25562	9.45145	4.18498	2.99986	0.586955	0.99983
ENSG00000174307	PHLDA3	protein_coding	12.4497	19.216	16.2348	11.2372	19.5118	8.92578	0.158545	0.99983
ENSG00000144635	DYNC1LI1	protein_coding	2.47675	4.24762	3.74466	9.53831	4.21716	2.9595	-0.898161	0.99983
ENSG00000111670	GNPTAB	protein_coding	3.09809	3.18793	0	2.9828	2.158	0.925488	0.414148	0.99983
ENSG00000074582	BCS1L	protein_coding	0	7.68443	4.74217	7.18996	13.8715	5.88949	-1.3253	0.99983
ENSG00000116141	MARK1	protein_coding	9.31658	4.79337	4.2258	13.0063	13.8443	3.67373	-0.815307	0.99983
ENSG00000102189	EEA1	protein_coding	2.4861	2.81402	1.35317	5.50524	2.53985	2.49537	-0.471583	0.99983
ENSG00000104765	BNIP3L	protein_coding	215.909	232.183	169.38	321.472	282.993	205.376	-0.310069	0.99983
ENSG00000102710	SUPT20H	protein_coding	7.38577	11.1624	10.6782	11.9997	11.5754	9.92853	-0.222339	0.99983
ENSG00000103067	ESRP2	protein_coding	6.32186	7.00558	0	7.02299	8.12962	1.74325	-0.0668528	0.99983
ENSG00000156170	NDUFAF6	protein_coding	0	6.08286	0	7.20916	6.95427	7.3462	-1.07995	0.99983
ENSG00000119844	AFTPH	protein_coding	12.2516	11.2561	10.3203	11.7957	11.785	6.90154	0.114121	0.99983
ENSG00000067113	PLPP1	protein_coding	0	2.68379	13.013	0	7.26694	1.86992	-1.32669	1
ENSG00000170855	TRIAP1	protein_coding	39.3442	62.5679	42.1807	32.7146	44.8454	44.876	0.513521	0.99983
ENSG00000197006	METTL9	protein_coding	15.2427	42.9463	47.4086	37.3875	22.9202	29.6624	0.0842589	0.99983
ENSG00000141985	SH3GL1	protein_coding	23.9671	28.1853	23.6055	33.6238	38.1588	23.0746	-0.341789	0.99983
ENSG00000152795	HNRNPDL	protein_coding	446.525	327.179	288.856	480.485	460.501	469.466	-0.165623	0.99983
ENSG00000136040	PLXNC1	protein_coding	0	1.55282	1.36895	0	0	0.721277	4.291	1
ENSG00000076944	STXBP2	protein_coding	0	1.29054	1.89622	1.2075	1.16481	0	-0.741042	1
ENSG00000100528	CNIH1	protein_coding	99.0454	68.8073	99.8836	51.7942	57.434	89.3938	0.734198	0.777792
ENSG00000089159	PXN	protein_coding	0	2.78452	0	0	0	0	4.70622	1
ENSG00000172366	MCRIP2	protein_coding	2.51384	5.17348	6.84134	4.84058	2.33472	3.96505	0.23478	0.99983
ENSG00000119655	NPC2	protein_coding	0	5.6673	0	0	0	0	4.291	1
ENSG00000110497	AMBRA1	protein_coding	85.5054	61.5894	6.86167	114.303	48.8693	8.95966	-0.022763	0.99983
ENSG00000152086	TUBA3E	protein_coding	13.2985	8.5526	15.0798	20.8059	15.4387	23.8359	-0.610396	0.99983
ENSG00000057935	MTA3	protein_coding	6.67817	12.0257	8.65449	9.41484	8.63894	4.27491	0.17711	0.99983
ENSG00000055208	TAB2	protein_coding	21.7314	31.5692	13.1425	30.3583	33.2424	9.77585	-0.133254	0.99983
ENSG00000108559	NUP88	protein_coding	6.72569	10.8136	6.48258	10.5225	6.63685	6.93159	0.161557	0.99983
ENSG00000166986	MARS	protein_coding	5.74478	1.10838	1.62857	2.76549	5.00197	2.57419	-0.0821038	0.99983
ENSG00000099804	CDC34	protein_coding	30.6431	58.9506	12.0861	53.8746	75.4799	14.328	-0.409073	0.99983
ENSG00000120071	KANSL1	protein_coding	28.0624	24.6265	6.72449	26.1005	16.0311	10.0976	0.44716	0.99983
ENSG00000139436	GIT2	protein_coding	1.30533	0.959418	1.01498	1.9749	1.73189	0	-0.592288	0.99983
ENSG00000125691	RPL23	protein_coding	9.4013	16.2698	26.3607	6.17143	3.96882	3.98287	1.47074	0.99983
ENSG00000082996	RNF13	protein_coding	22.2142	34.2876	35.8953	40.1016	61.2492	55.7425	-0.725371	0.99983
ENSG00000006576	PHTF2	protein_coding	8.46385	10.5112	11.1199	13.2068	15.1794	15.9027	-0.461677	0.99983
ENSG00000285043	AC093512.2	protein_coding	56.1753	0	2.71785	0	0	0	7.84818	0.904122
ENSG00000065665	SEC61A2	protein_coding	18.0427	7.9568	8.18376	9.9264	10.7724	16.6316	0.439651	0.99983
ENSG00000077942	FBLN1	protein_coding	2.42468	1.06928	0.628446	0	1.2868	2.73172	1.5256	1
ENSG00000162735	PEX19	protein_coding	1.69697	1.16412	0	1.63382	2.1014	1.21664	-0.271831	1
ENSG00000078687	TNRC6C	protein_coding	2.27108	5.14126	3.09033	4.15446	3.16388	1.9539	0.148831	0.99983
ENSG00000185122	HSF1	protein_coding	44.2367	37.1987	30.2051	45.7962	47.7111	16.3693	-0.0822286	0.99983
ENSG00000271601	LIX1L	protein_coding	4.4259	1.30121	4.01498	0	2.34887	0	1.36712	1
ENSG00000100028	SNRPD3	protein_coding	157.954	156.564	108.783	172.559	164.662	90.1336	0.0193701	0.99983
ENSG00000170860	LSM3	protein_coding	0	74.2098	0	0	46.0485	0	0.803949	0.99983
ENSG00000166037	CEP57	protein_coding	3.90893	3.29096	2.25655	0	0	2.8025	5.98178	0.377633
ENSG00000114098	ARMC8	protein_coding	54.3492	48.8027	42.3264	65.4083	49.7623	27.2024	-0.0369685	0.99983
ENSG00000149313	AASDHPPT	protein_coding	2.10178	0	2.6693	1.61885	0	1.50687	0.50253	1
ENSG00000175582	RAB6A	protein_coding	110.295	83.7945	96.3148	107.183	130.199	38.799	-0.176402	0.99983
ENSG00000023228	NDUFS1	protein_coding	21.7641	15.9966	25.9485	20.1559	20.5983	14.7121	0.00610262	0.99983
ENSG00000108654	DDX5	protein_coding	3874.41	3058.25	3636.11	4479.79	4846.25	2815.16	-0.312195	0.338009
ENSG00000125952	MAX	protein_coding	34.2798	35.6888	26.3411	45.4291	17.2295	10.409	0.291294	0.99983
ENSG00000067992	PDK3	protein_coding	0.744639	0.383116	0.675504	0.716927	0	2.13547	0.793901	1
ENSG00000110422	HIPK3	protein_coding	73.5629	67.7449	70.939	100.881	101.046	80.2193	-0.396417	0.99983
ENSG00000087470	DNM1L	protein_coding	48.86	39.5797	53.7542	38.701	36.0453	41.2411	0.360999	0.99983
ENSG00000113272	THG1L	protein_coding	1.68339	0	1.52709	3.24148	1.56343	3.01725	-1.39979	1
ENSG00000115289	PCGF1	protein_coding	157.712	139.953	133.882	112.837	146.474	96.4738	0.313702	0.99983
ENSG00000138606	SHF	protein_coding	4.12488	5.30562	0.467739	0	0.47887	0	4.39549	0.744902
ENSG00000100030	MAPK1	protein_coding	153.817	159.422	61.1857	161.166	176.141	61.4432	0.0117412	0.99983
ENSG00000155368	DBI	protein_coding	11.0631	4.13961	12.7731	0	0	0	5.55114	1
ENSG00000064393	HIPK2	protein_coding	4.19973	2.16076	0.732657	2.79931	3.00037	1.5055	0.245471	0.99983
ENSG00000141376	BCAS3	protein_coding	13.0635	14.363	14.6103	19.8136	26.9244	20.1429	-0.652933	0.99983
ENSG00000085433	WDR47	protein_coding	15.9745	7.04473	6.21057	13.7321	7.4181	8.58965	0.242112	0.99983
ENSG00000197355	UAP1L1	protein_coding	1.43729	0	1.30384	5.53519	0	0.686973	-1.81638	1
ENSG00000137216	TMEM63B	protein_coding	25.0914	15.8435	4.65582	7.68651	9.53324	4.49731	1.36121	0.99983
ENSG00000089280	FUS	protein_coding	3.43553	3.53515	1.33567	2.83515	1.82327	1.40748	0.707005	0.99983
ENSG00000164934	DCAF13	protein_coding	24.1394	15.5247	21.4006	21.9206	30.8266	26.7468	-0.300643	0.99983
ENSG00000113300	CNOT6	protein_coding	9.21507	10.2725	9.75277	9.98115	8.55845	7.70786	0.194414	0.99983
ENSG00000153147	SMARCA5	protein_coding	271.979	274.447	182.938	453.329	416.587	258.068	-0.550237	0.0280356
ENSG00000164111	ANXA5	protein_coding	26.7437	28.4069	54.7822	0	0	0	7.64204	0.00482179
ENSG00000102921	N4BP1	protein_coding	4.84647	5.65194	6.15511	0	6.00151	1.85316	0.900905	0.99983
ENSG00000087191	PSMC5	protein_coding	225.861	305.229	289.951	290.698	363.122	319.634	-0.180448	0.99983
ENSG00000179335	CLK3	protein_coding	28.7605	21.4655	25.9783	31.3743	45.3975	17.4339	-0.500603	0.99983
ENSG00000136754	ABI1	protein_coding	53.842	29.5484	35.8183	40.8946	19.4466	25.3057	0.589815	0.99983
ENSG00000170265	ZNF282	protein_coding	2.68375	6.21354	4.86916	6.45968	1.24626	0	0.352856	0.99983
ENSG00000198839	ZNF277	protein_coding	2.659	1.09444	2.41213	3.07206	2.46953	2.28764	-0.446905	0.99983
ENSG00000143442	POGZ	protein_coding	49.7281	51.1701	7.11112	42.2171	35.0367	15.4553	0.507413	0.99983
ENSG00000101246	ARFRP1	protein_coding	13.5649	18.7244	9.90438	28.6684	22.1238	27.9899	-0.527774	0.99983
ENSG00000181904	C5orf24	protein_coding	11.8305	5.86133	7.55221	5.90603	4.47638	4.71213	0.88539	0.99983
ENSG00000164327	RICTOR	protein_coding	17.8911	18.0264	13.6941	14.3544	15.9239	10.8228	0.364445	0.99983
ENSG00000205659	LIN52	protein_coding	6.83476	0	6.2002	0	5.71297	7.35026	0.329611	0.99983
ENSG00000126698	DNAJC8	protein_coding	226.861	225.359	197.883	260.422	219.61	245.223	0.0355178	0.99983
ENSG00000092108	SCFD1	protein_coding	25.5882	49.8249	24.2839	39.7966	37.2927	24.5547	0.0950255	0.99983
ENSG00000255302	EID1	protein_coding	2.47392	11.4554	8.97691	0	0	0	5.1501	1
ENSG00000182827	ACBD3	protein_coding	4.21855	0	2.55125	0	0	0	4.20578	1
ENSG00000132912	DCTN4	protein_coding	6.68501	5.66495	0	10.6008	11.6869	3.10123	-0.735139	0.99983
ENSG00000084070	SMAP2	protein_coding	12.6135	10.095	4.44982	5.39736	11.0639	2.512	0.572075	0.99983
ENSG00000112249	ASCC3	protein_coding	7.09846	5.31222	3.12214	7.24849	5.99332	3.2386	0.0257326	0.99983
ENSG00000077147	TM9SF3	protein_coding	37.0394	39.4994	22.9095	37.6062	62.5457	30.1765	-0.274665	0.99983
ENSG00000111875	ASF1A	protein_coding	656.921	562.64	570.289	900.853	607.396	856.007	-0.183425	0.99983
ENSG00000170579	DLGAP1	protein_coding	5.64097	5.1596	2.65339	4.023	6.98536	1.94725	0.0837462	0.99983
ENSG00000189369	GSPT2	protein_coding	6.32883	2.79101	1.64035	2.61142	5.03817	5.83386	0.357196	0.99983
ENSG00000149357	LAMTOR1	protein_coding	70.4072	84.0407	69.8316	110.267	129.037	84.1306	-0.512878	0.99983
ENSG00000140332	TLE3	protein_coding	0.998652	3.90492	1.08712	2.69217	3.89547	1.57516	-0.300344	0.99983
ENSG00000172809	RPL38	protein_coding	5.9312	6.10319	8.3697	0	0	0	5.83399	0.458422
ENSG00000097007	ABL1	protein_coding	0	0	0	3.11561	1.00182	0	-4.80615	1
ENSG00000177971	IMP3	protein_coding	39.3512	0	0	0	0	45.8458	6.94212	0.29407
ENSG00000183337	BCOR	protein_coding	9.59562	6.23613	3.207	6.56421	6.33212	3.43978	0.411634	0.99983
ENSG00000166887	VPS39	protein_coding	6.64528	10.5678	1.09606	6.97961	7.01337	1.0828	0.422504	0.99983
ENSG00000048140	TSPAN17	protein_coding	0	0	0	0	3.14576	0	-4.03038	1
ENSG00000111581	NUP107	protein_coding	1.55707	0.961336	1.97751	1.1993	0.867674	1.56288	0.404376	1
ENSG00000136051	WASHC4	protein_coding	15.0787	13.4922	12.4893	10.7304	14.6132	7.75549	0.287085	0.99983
ENSG00000182670	TTC3	protein_coding	1.11212	1.63481	0.288247	0	0.295107	0.455618	3.3153	0.99983
ENSG00000105613	MAST1	protein_coding	1.54478	1.58957	0	3.3464	3.58676	0	-1.02675	0.99983
ENSG00000116539	ASH1L	protein_coding	3.96019	4.07503	2.22393	6.53625	1.92657	1.89283	0.059729	0.99983
ENSG00000095319	NUP188	protein_coding	0	3.87499	0	3.92779	3.49746	0	-0.797835	0.99983
ENSG00000079785	DDX1	protein_coding	70.4417	124.646	127.803	109.02	151.633	157.173	-0.297396	0.99983
ENSG00000166311	SMPD1	protein_coding	0	7.57846	0	0	0	0	4.70622	1
ENSG00000204371	EHMT2	protein_coding	2.42335	0	0	0	2.25067	0	0.178009	1
ENSG00000173726	TOMM20	protein_coding	1086.28	1005.25	1112.6	1088.96	1008.19	1601.81	0.115776	0.99983
ENSG00000158417	EIF5B	protein_coding	139.244	133.047	91.972	153.523	151.074	124.673	-0.0425932	0.99983
ENSG00000157833	GAREM2	protein_coding	1.69868	0	0	1.63547	3.5497	0	-1.51709	0.99983
ENSG00000168216	LMBRD1	protein_coding	0	1.69142	2.1302	0	3.48943	2.35697	-0.932094	0.99983
ENSG00000136937	NCBP1	protein_coding	67.37	55.6475	62.7781	83.8363	86.8311	64.4011	-0.3552	0.99983
ENSG00000114054	PCCB	protein_coding	2.01925	2.42411	4.27415	4.21223	1.87537	0	-0.322798	0.99983
ENSG00000188612	SUMO2	protein_coding	8482.92	9099.62	6552.83	6631.02	7204.36	7169.57	0.464885	0.00482179
ENSG00000117362	APH1A	protein_coding	81.3764	81.4932	15.1597	70.6531	116.741	5.73008	-0.0896267	0.99983
[truncated: 3,278 more rows]
