# Supplementary material for: Translation regulatory factor BZW1 regulates preimplantation embryo development and compaction by restricting global non-AUG Initiation
Source: Nat Commun. 2022 Nov 4;13:6621. doi: 10.1038/s41467-022-34427-x (PMC9636173; doi:10.1038/s41467-022-34427-x)
Supplement: Supplementary file 6 — Source Data [file 41467_2022_34427_MOESM6_ESM.xlsx]

## Sheet: Fig. 1a
	Fig1a. Absolute quantitative RT-PCR results for Bzw1 and Bzw2 expression in mouse preimplantation embryos. The expression levels at each developmental stage were normalized to Gapdh, which served as an internal control. The relative mRNA level of Bzw1 at the zygote stage was defined as 1.0. Error bars indicate the standard deviation (SD) (five embryos were collected at each time point).
	Bzw1
	SampleName	Start	End	Ct			power1	power2	power3	ave	stv	Avrg-Gapdh		Bzw1	power1	power2	power3	ave	stv
	1cell	17	22	31.4967	31.797	31.4608	1.2562	1.02014	1.28785	1.18806	0.119441	31.8258		1cell	1.05735	0.858657	1.08399	1	0.100535
	2cell	19	24	32.1276	26.8877	31.8622	2.37106		2.84994	2.6105	0.239441	33.3731		2cell	1.99574	/	2.39881	2.19727	1.04879
	4cell	5	11	32.2879	29.2552	29.0977		8.12349	9.06056	8.59203	0.468533	32.2773		4cell	/	6.83759	7.62632	7.23195	3.42435
	8cell	16	21	29.3008	29.2635	29.2427	2.22623	2.28453	2.31771	2.27616	0.037815	30.4554		8cell	1.87383	1.9229	1.95083	1.91585	0.0318291
	morula	13	18	29.7679	29.5471	30.9576	0.536779	0.625551	0.235321	0.465884	0.167012	28.8703		morula	0.45181	0.52653	0.198071	0.392137	0.140575
	blastocyst	12	17	30.5843	31.3191	30.9077	0.0906594	0.0544773	0.0724535	0.0725301	0.0147714	27.1209		blastocyst	0.0763085	0.0458539	0.0609845	0.061049	0.0124331
	Bzw2
	SampleName	Start	End	Ct			power1	power2	power3	ave	stv	Avrg-Gapdh		Bzw2	power1	power2	power3	ave	stv	power1	power2	power3	ave	stv
	1cell	20	25	33.959	33.7416	33.2254	0.411254	0.478138	0.683825	0.524406	0.115987	32.6771		1cell	0.346154	0.402452	0.57558	0.441395	0.0976266	0.273559	0.31805	0.454869	0.348826	0.0771524
	2cell	23	28	32.4559	29.2633	33.7655	2.18957	/	0.883346	1.53646	0.89943	33.5866		2cell	1.84298	/	0.743517	1.29325	0.757055	1.45647	/	0.587587	1.02203	0.598286
	4cell	18	23	32.3231	32.3357	32.8142	4.16336	4.12716	2.96216	3.7509	0.557916	34.3809		4cell	3.50433	3.47385	2.49327	3.15715	0.469601	2.7694	2.74532	1.97038	2.49503	0.371116
	8cell	14	19	32.2801	31.8664	32.0101	2.25942	3.00976	2.72442	2.66453	0.309241	33.456		8cell	1.90176	2.53333	2.29316	2.24275	0.26029	1.50293	2.00205	1.81224	1.7724	0.205702
	morula	17	22	34.0052	30.4633	33.8861	0.458438	/	0.49789	0.478164	0.225984	32.88		morula	0.38587	/	0.419077	0.402474	0.190212	0.304946	/	0.331189	0.318067	0.150321
	blastocyst	19	24	31.5839	31.6463	31.8569	0.114717	0.109861	0.0949394	0.106506	0.0084155	28.4601		blastocyst	0.0965579	0.0924705	0.079911	0.0896465	0.00708337	0.0763078	0.0730777	0.0631521	0.0708459	0.00559785
	Gapdh
	SampleName	Start	End	Ct			Avrg	SampleName	Ct		Avrg
	1cell	14	19	31.297	32.6665	31.5138	31.8258	1cell	33.2116	32.1426	32.6771
	2cell	18	23	33.0615	33.7666	33.2913	33.3731	2cell	33.8372	33.3359	33.5866
	4cell	11	16	32.0533	32.7613	32.0173	32.2773	4cell	34.472	34.2897	34.3809
	8cell	16	21	30.4856	30.4539	30.4267	30.4554	8cell	32.525	34.3871	33.456
	morula	5	11	29.2326	28.4505	28.9278	28.8703	morula	32.9456	32.8144	32.88
	blastocyst	5	13	27.0637	/	27.1781	27.1209	blastocyst	28.718	28.2021	28.4601
	GFP	Start	End	Ct		Start	End	Ct
	B1-0.05	3	8	12.3788	B2-0.05	1	3	11.1711
	B1-0.05	3	8	12.3238	B2-0.05	1	3	10.4637
	B1-0.05	3	8	12.3089	B2-0.05	1	3	10.7455
			Avrg	12.3372			Ave	10.7934
	Bzw1				Bzw2
	SampleName	Start	End	Ct	SampleName	Start	End	Ct
	B1-0.05	5	24	29.0573	B2-0.05	5	29	31.6541
	B1-0.05	5	25	29.2177	B2-0.05	5	28	31.4376
	B1-0.05	5	24	29	B2-0.05	5	30	33.5251
				29.0917				32.2056
			Bzw1	2.35805	Bzw2/Bzw1	1.26537
			Bzw2	2.98381

## Sheet: Fig. 1b
	Fig2b. Protein levels of BZW1 in mouse preimplantation embryos were determined by western blot analysis. DDB1 was blotted as a loading control. Total protein samples from 100 embryos were loaded in each lane. The sizes (kDa) of the protein markers are indicated on the right-hand side.

## Sheet: Fig.1d
Fig.1d Confocal microscopic images of BZW1 (green) immunofluorescence in preimplantation embryos from 2-cell stage to the blastocystic stage.
6	2 cell	4 cell	8 cell	morula	blastocyst
n1	1.21983	1.18184	1.3636	1.81346	2.35556
n2	0.902586	1.14568	2.02355	2.84369	1.88119
n3	0.938155	1.15227	1.71099	2.77934	2.07478
n4	1.02919	1.24404	1.85505
n5	0.957791	1.00274	2.39139
n6	0.952454	1.1947	2.32819
n7		1.23206	2.2144
n8		1.28256	1.31294
n9		1.2829	1.29642
Avrg	1	1.19098	1.83295	2.47883	2.10384
SD	0.105303	0.0819359	0.412697	0.471219	0.194747
The image represents the maximum intensity projection of the z-stack. Semi-quantitative analysis of the fluorescence signals was performed using ImageJ or ZEN 2 imaging software.

## Sheet: Fig. 2a
Fig2a. The level of BZW1 in embryos obtained by western blotting at the 8-cell stage after microinjection of siControl or siBzw1 in zygotes, which also confirmed the specificity of the BZW1 antibody. Histone H3 was used as loading control. Total protein samples from 80 embryos were loaded in each lane.

## Sheet: Fig. 2 b,e
Fig.2b RT-PCR results showing the mRNA levels of Bzw1 and Bzw2 in embryo at 2-cell stage after microinjection of siBzw1 in zygotes. Gapdh served as the internal control. The relative mRNA level of Bzw1 in control is defined as 1.0. ***, P < 0.001, by two-tailed Student’s t-tests. Error bars, S.D.
mBzw1	siCtrl	siBzw1		mBzw2	siCtrl	siBzw1
Rep1	1.03025	0.054146		Rep1	0.990636	0.771869
Rep2	0.988286	0.051225		Rep2	1.02557	0.827268
Rep3	0.981459	0.056445		Rep3	0.983793	0.821554
Avrg	1	0.0539387		Avrg	1	0.806897
SD	0.0215738	0.00213609		SD	0.018296	0.0248781
Pvalue	4.12894e-07			Pvalue	0.000902778
mBzw1	siCtrl	siBzw2		mBzw2	siCtrl	siBzw2
Rep1	0.781021	1.932		Rep1	0.943091	0.008864
Rep2	1.05954	1.98632		Rep2	1.03202	0.009566
Rep3	1.15944	1.82779		Rep3	1.02489	0.0097
Avrg	1	1.91537		Avrg	1	0.00937667
SD	0.160123	0.0657808		SD	0.0403458	0.000366615
Pvalue	0.00170961			Pvalue	4.10513e-06

## Sheet: Fig. 2d,f,g
	Fig2d. The percentage of embryos microinjected with siControl or indicated siRNA that reached the 2-cell, 4-cell, 8-cell, morula, and blastocyst stages at 36, 48, 60, 72 and 84 h post-hCG injection was calculated and presented as the developmental rate. 2f. Blastocyst developmental rates of embryos with microinjection of siRNA as in (d), ***, P < 0.001, by two-tailed Student’s t-tests. Error bars…
	Fig. 2d	siCtrl		siBzw1		siBzw2		siBzw1+siBzw2			Fig.2f blastocyst development rate	siCtrl	siBzw1	siBzw2	siBzw1+siBzw2		Fig.2g Compaction rate	siCtrl	siBzw1	siBzw2	siBzw1+siBzw2
	stage	Avrg	SD	Avrg	SD	Avrg	SD	Avrg	SD		Rep 1	0.764706	0.266667	0	0		Rep 1	1	0.555556	1	0.5
	2 cell	1	0	1	0	1	0	1	0		Rep 2	0.578313	0.073171	0	0		Rep 2	0.787879	0.5	0.666667	0.555556
	4 cell	0.914026	0.0289803	0.834309	0.0300673	0.71451	0.097247	0.789536	0.015342		Rep 3	0.730159	0.333333	0.04	0		Rep 3	0.945455	0.555556	0.866667	0.588235
	8 cell	0.839615	0.0300128	0.592561	0.0594277	0.457255	0.0893085	0.505901	0.042486		Rep 4	0.625	0.1875				Rep 4	0.9	0.625
	morular	0.770166	0.0774511	0.327947	0.0551929	0.390588	0.0998407	0.283242	0.039339		Rep 5	0.730159	0.270833				Rep 5	0.945455
	blastocyst	0.685667	0.0712902	0.226301	0.0894682	0.0133333	0.0163299	0	0		Avrg	0.685667	0.226301	0.0133333	0		Avrg	0.915758	0.550397	0.844445	0.54793
											SD	0.0712902	0.0894681	0.0188562	0		SD	0.0713609	0.0471471	0.118634	0.0364232
											pvalue	4.24671e-05		8.78852e-06			pvalue	0.000115534
																		0.434904
																		0.000366038
	siCtrl	2 cell	4 cell	8 cell	morula	blastocyst	Num.	blastocyst development rate	Compaction rate		siCtrl	2 cell	4 cell	8 cell	morula	blastocyst	compaction rate
	Rep1	17	15	14	14	13	17	0.764706	1		Rep1	1	0.882353	0.823529	0.823529	0.764706	1
	Rep2	83	78	66	52	48	83	0.578313	0.787879		Rep2	1	0.939759	0.795181	0.626506	0.578313	0.787879
	Rep3	63	59	55	52	46	63	0.730159	0.945455		Rep3	1	0.936508	0.873016	0.825397	0.730159	0.945455
	Rep4	24	21	20	18	15	24	0.625	0.9		Rep4	1	0.875	0.833333	0.75	0.625	0.9
	Rep5	63	59	55	52	46	63	0.730159	0.945455		Rep5	1	0.936508	0.873016	0.825397	0.730159	0.945455
	Total/Avrg	250	232	210	188	168	250	0.685667	0.915758		Avrg	1	0.914026	0.839615	0.770166	0.685667	0.915758
											SD	0	0.0289803	0.0300128	0.0774511	0.0712902	0.0713609
	siBzw1	2 cell	4 cell	8 cell	morula	blastocyst	Num.	blastocyst development rate	Compaction rate		siCtrl	2 cell	4 cell	8 cell	morula	blastocyst	compaction rate
	Rep1	15	13	9	5	4	15	0.266667	0.555556		Rep1	1	0.866667	0.6	0.333333	0.266667	0.555556
	Rep2	41	33	20	10	3	41	0.0731707	0.5		Rep2	1	0.804878	0.487805	0.243902	0.0731707	0.5
	Rep3	48	39	32	20	16	48	0.333333	0.625		Rep3	1	0.8125	0.666667	0.416667	0.333333	0.625
	Rep4	32	28	20	10	6	32	0.1875	0.5		Rep4	1	0.875	0.625	0.3125	0.1875	0.5
	Rep5	48	39	28	16	13	48	0.270833	0.571429		Rep5	1	0.8125	0.583333	0.333333	0.270833	0.571429
	Total/Avrg	184	152	109	61	42	184	0.226301	0.550397		Avrg	1	0.834309	0.592561	0.327947	0.226301	0.550397
											SD	0	0.0300673	0.0594277	0.0551929	0.0894682	0.0471471
	siBzw2	2 cell	4 cell	8 cell	morula	blastocyst	Num.	blastocyst development rate	Compaction rate		siBzw2	2 cell	4 cell	8 cell	morula	blastocyst	compaction rate
	Rep1	17	14	7	7	0	17	0	1		Rep1	1	0.823529	0.411765	0.411765	0	1
	Rep2	25	14	9	6	0	25	0	0.666667		Rep2	1	0.56	0.36	0.24	0	0.666667
	Rep3	25	19	15	13	1	25	0.04	0.866667		Rep3	1	0.76	0.6	0.52	0.04	0.866667
	Total/Avrg	67	47	31	26	1	67	0.0133333	0.844444		Avrg	1	0.71451	0.457255	0.390588	0.0133333	0.844444
											SD	0	0.097247	0.0893085	0.0998407	0.0163299	0.118634
	siBzw1+siBzw2	2 cell	4 cell	8 cell	morula	blastocyst	Num.	blastocyst development rate	Compaction rate		siBzw2	2 cell	4 cell	8 cell	morula	blastocyst	compaction rate
	Rep1	21	15	10	5	0	21	0	0.5		Rep1	1	0.714286	0.47619	0.238095	0	0.5
	Rep2	20	15	9	5	0	20	0	0.555556		Rep2	1	0.75	0.45	0.25	0	0.555556
	Rep3	31	24	17	10	0	31	0	0.588235		Rep3	1	0.774194	0.548387	0.322581	0	0.588235
	Total/Avrg	72	54	36	20	0	72	0	0.54793		Avrg	1	0.74616	0.491526	0.270225	0	0.54793
											SD	0	0.0213108	0.0360304	0.0323361	0	0.0315434

## Sheet: Fig. 3b
	Fig.3b Proportions of blastomeres of siControl or siBzw1 embryos with different extents of separation after zona pellucida removal.
	Rep 1	siCtrl	siBzw1
	Total	9	17		Proportions	siCtrl	siBzw1		Fig. 3b	siCtrl	siBzw1
	no seperation	7	2		no seperation	0.777778	0.117647		no seperation	0.759259	0.139466
	partial seperation	1	6		partial seperation	0.111111	0.352941		partial seperation	0.137037	0.270529
	complete seperation	1	9		complete seperation	0.111111	0.529412		complete seperation	0.103704	0.590004
	Rep 2	siCtrl	siBzw1
	Total	10	19		Proportions	siCtrl	siBzw1
	no seperation	8	3		no seperation	0.8	0.157895
	partial seperation	1	6		partial seperation	0.1	0.315789
	complete seperation	1	10		complete seperation	0.1	0.526316
	Rep 3	siCtrl	siBzw1
	Total	10	7		Proportions	siCtrl	siBzw1
	no seperation	7	1		no seperation	0.7	0.142857
	partial seperation	2	1		partial seperation	0.2	0.142857
	complete seperation	1	5		complete seperation	0.1	0.714286

## Sheet: Fig. 3d,e
	Fig. 3d The signal of E cad (Total)				Fig. 3e The signal of E cad after treatment of triton (Cytoskeleton)
	number	WT	siBzw1		number	WT	siBzw1
	1	0.814238	1.08018		1	0.945134	0.364726
	2	0.84508	1.11404		2	1.31461	1.15629
	3	0.727423	1.32785		3	1.1351	0.962735
	4	1.0125	1.03708		4	0.802392	0.790127
	5	1.09706	1.19577		5	1.07301	0.510686
	6	1.03573	0.960788		6	0.988892	0.273004
	7	1.24518	0.726534		7	0.80818	1.22088
	8	1.57952	0.601971		8	1.01365	0.764079
	9	0.643262	1.02509		9	0.828139	0.273004
	Avrg	1	1.0077		10	1.14554
	SD	0.272208	0.211204		11	1.02371
	p Value	0.950382			12	0.921642
					Avrg	1	0.701726
					SD	0.146953	0.34539
					p Value	0.0193954

## Sheet: Fig. 3g
	Fig.3g Signal intensities of pEzrinT567 and mCherry at the cell contact-free surface in (3f).
	Distance(μm）	Channel_1::AF594-mcherry	Channel_2::AF488-pEzrin		Distance(μm）	Channel_1::AF594-mcherry	Channel_2::AF488-pEzrin		Distance(μm）	Channel_1::AF594-mcherry	Channel_2::AF488-pEzrin
	0	17.6486	7.37838		0	9.46939	17.9388		0	4.91837	10.3878
	0.389698	17.4054	6.08108		0.392404	13.6531	15.4082		0.392728	5.32653	8.65306
	0.779396	14.7297	7.64865		0.784807	14.0408	14.9388		0.785456	3.40816	7.10204
	1.16909	14.973	6.35135		1.17721	13.3469	14.551		1.17818	4.36735	9.34694
	1.55879	16.9189	8.37838		1.56961	18.7347	16.6939		1.57091	4.7551	11.7755
	1.94849	16.9189	8.37838		1.96202	18.2653	15.6939		1.96364	4.32653	9.65306
	2.33819	20.8378	10.7838		2.35442	20.9592	15.898		2.35637	4.79592	12.898
	2.72789	20.5946	12.9189		2.74683	21.1633	15.9388		2.74909	5.20408	13.4286
	3.11758	22.2973	17.973		3.13923	29.6122	15.6122		3.14182	4.63265	10.551
	3.50728	16.1081	19.7027		3.53163	29.6122	15.6122		3.53455	5.57143	12.5714
	3.89698	19.9459	22.7838		3.92404	26.102	13.7755		3.92728	4.63265	9.77551
	4.28668	19.5676	24.4865		4.31644	26.2041	12.5918		4.32001	6.91837	10.9184
	4.67637	19.5135	27.1081		4.70884	26.5918	14.7143		4.71273	4.61224	12.8367
	5.06607	19.5135	27.1081		5.10125	28.7143	13.9184		5.10546	5.2449	13.6531
	5.45577	17.6216	23.2162		5.49365	29.6327	13.5714		5.49819	5.5102	13.2041
	5.84547	17.5405	22.4324		5.88605	30.6939	14.0408		5.89092	5.18367	15.5306
	6.23517	21.4595	25.2703		6.27846	31.9796	13.449		6.28364	6.55102	16.1429
	6.62486	20.9459	23.1351		6.67086	36.2857	15.6326		6.67637	7.06122	14.7551
	7.01456	19.9189	25.1351		7.06327	35.6735	14.1225		7.0691	4.18367	13.3673
	7.40426	20.8108	25.3784		7.45567	33.1837	15.3878		7.46183	4.18367	13.3673
	7.79396	23.5946	23.0541		7.84807	33.1837	15.3878		7.85456	7.14286	16.6122
	8.18365	23.5946	23.0541		8.24048	33.449	15.7143		8.24728	6.93878	16.2857
	8.57335	21.7838	19		8.63288	35.8163	15.0204		8.64001	5.42857	18.0204
	8.96305	24.4054	22.6216		9.02529	35.4286	14.449		9.03274	8.59184	21.1429
	9.35275	22.5135	24.2162		9.41769	38.4898	13.9388		9.42547	6.40816	21.9388
	9.74245	23.8649	22.5135		9.81009	39.8367	15.2041		9.81819	6.89796	20.4694
	10.1321	23.1351	18.6216		10.2025	36.6122	14.2857		10.2109	5.55102	21
	10.5218	21.8378	18.6216		10.5949	35.9592	14.449		10.6037	5.44898	20.3265
	10.9115	22.2162	18.973		10.9873	40	14.5102		10.9964	6.44898	20
	11.3012	22.2973	21.5405		11.3797	35.1225	17.1429		11.3891	6.42857	22.449
	11.6909	24.973	21		11.7721	38.6531	16.4286		11.7818	8.44898	24.3469
	12.0806	22.1622	19.4054		12.1645	40.1429	15.5102		12.1746	7.44898	21.9388
	12.4703	24.3784	16.1892		12.5569	36.0408	14.5306		12.5673	9.36735	24.898
	12.86	21.5946	18.5135		12.9493	42.4898	14.7347		12.96	7.46939	22.6531
	13.2497	20.1081	18.6216		13.3417	41.9796	15.4898		13.3527	5.08163	20.7959
	13.6394	20.1351	21.1622		13.7341	39.2041	15.5714		13.7455	8.40816	21.3469
	14.0291	24.2703	21.1892		14.1265	41.0408	15.7347		14.1382	8.40816	21.3469
	14.4188	22.8378	21.4595		14.5189	41.0408	15.7347		14.5309	6.06122	21.1224
	14.8085	22.8378	21.4595		14.9113	40.6122	17.0612		14.9237	7.44898	21.6735
	15.1982	20.1622	21.8108		15.3037	41.7959	13.898		15.3164	6.71429	21.898
	15.5879	22.3514	19.5946		15.6961	39.9184	14.449		15.7091	7.7551	24.1633
	15.9776	22.1892	26.027		16.0886	43.7755	15.551		16.1018	7.53061	22.3878
	16.3673	19.5946	21.6757		16.481	42.3469	15.6326		16.4946	7.81633	23.7551
	16.757	22.4324	21.1081		16.8734	43.0204	14.9592		16.8873	6.59184	26.8163
	17.1467	20.2432	23.3784		17.2658	42.5306	12.4898		17.28	8.95918	22.898
	17.5364	21.7838	26.2432		17.6582	43.2041	12.8571		17.6728	7.53061	24.6327
	17.9261	20.7297	24.7568		18.0506	43.9592	16		18.0655	7.83673	22.9388
	18.3158	17.027	24.2432		18.443	41.7551	20.551		18.4582	9.57143	26.7347
	18.7055	20.7297	21.1081		18.8354	41.7551	20.551		18.8509	7.46939	31.449
	19.0952	15.0811	18.973		19.2278	42.2041	16.1225		19.2437	9.42857	26.2857
	19.4849	19.8919	16.973		19.6202	42.5102	15.5918		19.6364	7.06122	27.102
	19.8746	19.2973	14.1081		20.0126	45.3061	16.6735		20.0291	6.57143	27.6531
	20.2643	19.4324	11.7297		20.405	43.2041	15.102		20.4218	9.77551	27.4286
	20.654	17	9.94595		20.7974	42.0816	15.6735		20.8146	9.77551	27.4286
	21.0437	18.1892	9.08108		21.1898	43.102	16.9388		21.2073	9.85714	29.7959
	21.4334	16.7838	8.54054		21.5822	45.1633	15.0204		21.6	9.20408	32.9592
	21.8231	19.0541	6.83784		21.9746	45.6122	15.5714		21.9928	8.20408	30.3265
	22.2128	21.7027	7.72973		22.367	40.6326	14.9592		22.3855	7.55102	32.1429
	22.6025	20.1081	7.37838		22.7594	42.0816	18.0816		22.7782	8.79592	28.1429
	22.9922	16.9189	7.37838		23.1518	40.7551	18.5102		23.1709	9.08163	28.2245
	23.3819	16.6757	8.08108		23.5442	40.5306	17.6122		23.5637	8.91837	30.3265
	23.7716	18.973	7.81081		23.9366	41.3061	16.5306		23.9564	7.2449	31.1224
	24.1613	17.7568	7.81081		24.329	42	14.2653		24.3491	7.55102	30.3265
	24.551	13.8919	8.21622		24.7214	44.4694	14.1633		24.7419	8.42857	29.7755
					25.1138	40.8571	14.551		25.1346	8.04082	30.7347
					25.5062	40.8571	14.551		25.5273	6.87755	30.8571
					25.8986	38.7551	16		25.92	7.42857	30.0408
					26.291	37.4082	15.449		26.3128	6.20408	32.2857
					26.6835	37.8775	15.0816		26.7055	8.2449	25.449
					27.0758	41.9184	16.6735		27.0982	8.89796	24.4898
					27.4683	40.5102	17.551		27.4909	8.89796	24.4898
					27.8607	39.6326	17.8163		27.8837	9.57143	25.0204
					28.2531	38	15.1633		28.2764	10.6735	28.1429
					28.6455	36.1633	14.2857		28.6691	8.81633	26.4082
					29.0379	40.449	14.7347		29.0619	8.02041	26.3061
					29.4303	37.6326	15.551		29.4546	8.32653	26.102
					29.8227	37.6326	15.551		29.8473	6.93878	24.4694
					30.2151	33.2041	17.1633		30.24	7.73469	23.3061
					30.6075	35.3265	16.1225		30.6328	10.551	30.3673
					30.9999	32.3061	15.6939		31.0255	8.59184	28.4898
					31.3923	31.0612	14.1225		31.4182	10.0816	27.9592
					31.7847	32.0612	14.9184		31.811	7.69388	26.102
					32.1771	26.898	14.9184		32.2037	5.65306	25.5102
					32.5695	29.8775	16.8163		32.5964	7.83673	24.7755
					32.9619	26.2449	16.1837		32.9891	6.61224	20.6531
					33.3543	27.551	14.8367		33.3819	8.32653	20.0816
					33.7467	27.9184	16.5306		33.7746	7.22449	21.3265
					34.1391	26.6327	13.6735		34.1673	7.22449	21.3265
					34.5315	25.6122	16.6939		34.56	5.53061	21.5102
					34.9239	23.3061	18.2653		34.9528	8.65306	22.9184
					35.3163	20.5918	20.2041		35.3455	6.53061	22.1633
					35.7087	18.5918	15.8367		35.7382	7.53061	22.7959
					36.1011	18.3469	12.4286		36.131	7.36735	20.0816
					36.4935	18.3469	12.4286		36.5237	7.08163	17.6327
					36.886	14.1429	12.0408		36.9164	6.73469	16.0612
					37.2784	14.9388	13.2449		37.3091	7.36735	17.7959
					37.6707	11.6122	13.4898		37.7019	6.67347	16.2041
					38.0632	11.2857	12.2245		38.0946	6.89796	16.3061
					38.4556	9.7551	12.2245		38.4873	6.93878	15.898
					38.848	4.42857	9.95918		38.8801	5.83673	15.449
									39.2728	6.40816	13.4286
									39.6655	6.20408	13.6939
									40.0582	4.42857	14
									40.451	5.83673	13.7755
									40.8437	6.4898	13.7551

## Sheet: Fig3. h
	Fig.3h The violin graph indicates the signal intensities of total level of pEzrin level at the cell-contact free surface in (f).
		Relative mCherry signal intensity				Relative pEzrin signal intensity
		Ctrl	siBzw1+mcherry			Ctrl	siBzw1+mcherry
	1	3.40816	9.46939		1	10.3878	17.9388
	2	4.36735	13.6531		2	8.65306	15.4082
	3	4.7551	14.0408		3	7.10204	14.9388
	4	4.32653	13.3469		4	9.34694	14.551
	5	4.79592	18.7347		5	11.7755	16.6939
	6	5.20408	18.2653		6	9.65306	15.6939
	7	4.63265	20.9592		7	12.898	15.898
	8	5.57143	21.1633		8	13.4286	15.9388
	9	4.63265	29.6122		9	10.551	15.6122
	10	6.91837	29.6122		10	12.5714	15.6122
	11	4.61224	26.102		11	9.77551	13.7755
	12	5.2449	26.2041		12	10.9184	12.5918
	13	5.5102	26.5918		13	12.8367	14.7143
	14	5.18367	28.7143		14	13.6531	13.9184
	15	6.55102	29.6327		15	13.2041	13.5714
	16	7.06122	30.6939		16	15.5306	14.0408
	17	4.18367	31.9796		17	16.1429	13.449
	18	4.18367	36.2857		18	14.7551	15.6326
	19	7.14286	35.6735		19	13.3673	14.1225
	20	6.93878	33.1837		20	13.3673	15.3878
	21	5.42857	33.1837		21	16.6122	15.3878
	22	8.59184	33.449		22	16.2857	15.7143
	23	6.40816	35.8163		23	18.0204	15.0204
	24	6.89796	35.4286		24	21.1429	14.449
	25	5.55102	38.4898		25	21.9388	13.9388
	26	5.44898	39.8367		26	20.4694	15.2041
	27	6.44898	36.6122		27	21	14.2857
	28	6.42857	35.9592		28	20.3265	14.449
	29	8.44898	40		29	20	14.5102
	30	7.44898	35.1225		30	22.449	17.1429
	31	9.36735	38.6531		31	24.3469	16.4286
	32	7.46939	40.1429		32	21.9388	15.5102
	33	5.08163	36.0408		33	24.898	14.5306
	34	8.40816	42.4898		34	22.6531	14.7347
	35	8.40816	41.9796		35	20.7959	15.4898
	36	6.06122	39.2041		36	21.3469	15.5714
	37	7.44898	41.0408		37	21.3469	15.7347
	38	6.71429	41.0408		38	21.1224	15.7347
	39	7.7551	40.6122		39	21.6735	17.0612
	40	7.53061	41.7959		40	21.898	13.898
	41	7.81633	39.9184		41	24.1633	14.449
	42	6.59184	43.7755		42	22.3878	15.551
	43	8.95918	42.3469		43	23.7551	15.6326
	44	7.53061	43.0204		44	26.8163	14.9592
	45	7.83673	42.5306		45	22.898	12.4898
	46	9.57143	43.2041		46	24.6327	12.8571
	47	7.46939	43.9592		47	22.9388	16
	48	9.42857	41.7551		48	26.7347	20.551
	49	7.06122	41.7551		49	31.449	20.551
	50	6.57143	42.2041		50	26.2857	16.1225
	51	9.77551	42.5102		51	27.102	15.5918
	52	9.77551	45.3061		52	27.6531	16.6735
	53	9.85714	43.2041		53	27.4286	15.102
	54	9.20408	42.0816		54	27.4286	15.6735
	55	8.20408	43.102		55	29.7959	16.9388
	56	7.55102	45.1633		56	32.9592	15.0204
	57	8.79592	45.6122		57	30.3265	15.5714
	58	9.08163	40.6326		58	32.1429	14.9592
	59	8.91837	42.0816		59	28.1429	18.0816
	60	7.2449	40.7551		60	28.2245	18.5102
	61	7.55102	40.5306		61	30.3265	17.6122
	62	8.42857	41.3061		62	31.1224	16.5306
	63	8.04082	42		63	30.3265	14.2653
	64	6.87755	44.4694		64	29.7755	14.1633
	65	7.42857	40.8571		65	30.7347	14.551
	66	6.20408	40.8571		66	30.8571	14.551
	67	8.2449	38.7551		67	30.0408	16
	68	8.89796	37.4082		68	32.2857	15.449
	69	8.89796	37.8775		69	25.449	15.0816
	70	9.57143	41.9184		70	24.4898	16.6735
	71	10.6735	40.5102		71	24.4898	17.551
	72	8.81633	39.6326		72	25.0204	17.8163
	73	8.02041	38		73	28.1429	15.1633
	74	8.32653	36.1633		74	26.4082	14.2857
	75	6.93878	40.449		75	26.3061	14.7347
	76	7.73469	37.6326		76	26.102	15.551
	77	10.551	37.6326		77	24.4694	15.551
	78	8.59184	33.2041		78	23.3061	17.1633
	79	10.0816	35.3265		79	30.3673	16.1225
	80	7.69388	32.3061		80	28.4898	15.6939
	81	5.65306	31.0612		81	27.9592	14.1225
	82	7.83673	32.0612		82	26.102	14.9184
	83	6.61224	26.898		83	25.5102	14.9184
	84	8.32653	29.8775		84	24.7755	16.8163
	85	7.22449	26.2449		85	20.6531	16.1837
	86	7.22449	27.551		86	20.0816	14.8367
	87	5.53061	27.9184		87	21.3265	16.5306
	88	8.65306	26.6327		88	21.3265	13.6735
	89	6.53061	25.6122		89	21.5102	16.6939
	90	7.53061	23.3061		90	22.9184	18.2653
	91	7.36735	20.5918		91	22.1633	20.2041
	92	7.08163	18.5918		92	22.7959	15.8367
	93	6.73469	18.3469		93	20.0816	12.4286
	94	7.36735	18.3469		94	17.6327	12.4286
	95	6.67347	14.1429		95	16.0612	12.0408
	96	6.89796	14.9388		96	17.7959	13.2449
	97	6.93878	11.6122		97	16.2041	13.4898
	98	5.83673	11.2857		98	16.3061	12.2245
	99	6.40816	9.7551		99	15.898	12.2245
	100	6.20408			100	15.449	9.95918
	101	4.42857			101	13.4286
	102	5.83673			102	13.6939
	103	6.4898			103	14
	P value	2.90367e-68			104	13.7755
					105	13.7551
					P value	6.10808e-18

[truncated: 24 more sheets: Fig4.b,c, Fig4.d-e, Fig4. f-g, Fig5.a-b, Fig5.d, Fig.5e,f, Fig.5h-i, Fig.6b, Fig.6d, Fig.6e, Fig.6f-g, Fig. 7b, Fig. 7c, Fig. 7e, Fig.7g, Fig.7h, S Fig. 2b, S Fig. 2c-e, S Fig. 4b, S Fig. 5d …]
